# Supplementary material for: Androgen-induced AR-BRD4 transcriptional regulatory complex promotes malignant proliferation of osteosarcoma cells
Source: Cell Death Discov. 2025 Jun 10;11:272. doi: 10.1038/s41420-025-02541-6 (PMC12152148; doi:10.1038/s41420-025-02541-6)
Supplement: Supplementary file 3 — Supplementary File [file 41420_2025_2541_MOESM3_ESM.xlsx]

## Sheet: AR-IP-DMSO_peak-gene
chr	peak start	peak end	gene id	symbol
NC_000001.11	247418833	247418997	114548	NLRP3
NC_000001.11	247424233	247424327	114548	NLRP3
NC_000001.11	247424549	247424687	114548	NLRP3
NC_000001.11	247424775	247424858	114548	NLRP3
NC_000001.11	247444723	247444789	114548	NLRP3
NC_000003.12	17402050	17402146	9779	TBC1D5
NC_000019.10	21386238	21386287	148203	ZNF738
NC_000019.10	22756795	22756844	7652	ZNF99

## Sheet: AR-IP-DHT_peak-gene
chr	peak start	peak end	gene id	symbol
NC_000001.11	1321406	1321558	54973	INTS11
NC_000001.11	2290832	2290942	6497	SKI
NC_000001.11	3306804	3307010	105378604	LOC105378604
NC_000001.11	3306804	3307010	63976	PRDM16
NC_000001.11	3516307	3516485	1953	MEGF6
NC_000001.11	4605403	4605540	107985376	LOC107985376
NC_000001.11	6860147	6860257	23261	CAMTA1
NC_000001.11	6860336	6860463	23261	CAMTA1
NC_000001.11	6991386	6991533	23261	CAMTA1
NC_000001.11	7118026	7118140	23261	CAMTA1
NC_000001.11	7299415	7299554	23261	CAMTA1
NC_000001.11	8137818	8137998	107984915	LOC107984915
NC_000001.11	8142899	8143244	107984915	LOC107984915
NC_000001.11	8145729	8145945	107984915	LOC107984915
NC_000001.11	8631244	8631394	473	RERE
NC_000001.11	9766947	9767101	22883	CLSTN1
NC_000001.11	10225703	10225856	23095	KIF1B
NC_000001.11	12434314	12434510	55187	VPS13D
NC_000001.11	12437072	12437249	55187	VPS13D
NC_000001.11	12454853	12455019	55187	VPS13D
NC_000001.11	12457088	12457232	55187	VPS13D
NC_000001.11	12478243	12478458	55187	VPS13D
NC_000001.11	12485123	12485385	55187	VPS13D
NC_000001.11	14486915	14487031	23254	KAZN
NC_000001.11	14545303	14545435	23254	KAZN
NC_000001.11	14724321	14724543	23254	KAZN
NC_000001.11	14810971	14811267	105376759	LOC105376759
NC_000001.11	14810971	14811267	23254	KAZN
NC_000001.11	15356356	15356667	114827	FHAD1
NC_000001.11	20992859	20992975	8672	EIF4G3
NC_000001.11	21022382	21022532	8672	EIF4G3
NC_000001.11	21305706	21305993	1889	ECE1
NC_000001.11	23100378	23100549	7798	LUZP1
NC_000001.11	27971781	27971904	2140	EYA3
NC_000001.11	33099356	33099569	113451	AZIN2
NC_000001.11	33099702	33099825	113451	AZIN2
NC_000001.11	37798034	37798148	149175	MANEAL
NC_000001.11	44485781	44485956	55182	RNF220
NC_000001.11	44515415	44515759	55182	RNF220
NC_000001.11	48115081	48115344	105379778	LINC02794
NC_000001.11	48115081	48115344	391037	SKINT1L
NC_000001.11	51973643	51973784	5865	RAB3B
NC_000001.11	53685279	53685444	148979	GLIS1
NC_000001.11	54137865	54137986	200008	CDCP2
NC_000001.11	55966309	55966419	105378737	LOC105378737
NC_000001.11	56073938	56074048	105378741	LOC105378741
NC_000001.11	59071318	59071526	101926925	LINC01358
NC_000001.11	59375352	59375586	55277	FGGY
NC_000001.11	59477387	59477635	55277	FGGY
NC_000001.11	59505730	59505843	55277	FGGY
NC_000001.11	59565655	59566003	55277	FGGY
NC_000001.11	59674217	59674349	55277	FGGY
NC_000001.11	59679033	59679153	55277	FGGY
NC_000001.11	59686411	59686555	55277	FGGY
NC_000001.11	59730348	59730467	55277	FGGY
NC_000001.11	61093838	61093948	4774	NFIA
NC_000001.11	61244239	61244403	4774	NFIA
NC_000001.11	61338037	61338240	4774	NFIA
NC_000001.11	61914940	61915265	10207	PATJ
NC_000001.11	61993425	61993605	10207	PATJ
NC_000001.11	61993425	61993605	107984965	LOC107984965
NC_000001.11	62311753	62311870	163782	KANK4
NC_000001.11	63599532	63599658	5236	PGM1
NC_000001.11	63984337	63984495	4919	ROR1
NC_000001.11	64623897	64624039	57685	CACHD1
NC_000001.11	65177615	65177814	205	AK4
NC_000001.11	67747788	67747981	55970	GNG12
NC_000001.11	67979228	67979385	100289178	GNG12-AS1
NC_000001.11	74534334	74534562	100526835	FPGT-TNNI3K
NC_000001.11	74534334	74534562	105378803	LRRC53
NC_000001.11	74534334	74534562	51086	TNNI3K
NC_000001.11	76501266	76501376	256435	ST6GALNAC3
NC_000001.11	76998659	76998868	81849	ST6GALNAC5
NC_000001.11	77514581	77514691	26289	AK5
NC_000001.11	77539893	77540073	26289	AK5
NC_000001.11	77540595	77540782	26289	AK5
NC_000001.11	78277386	78277511	149047	MGC27382
NC_000001.11	81174858	81174995	105378813	LOC105378813
NC_000001.11	81431295	81431411	23266	ADGRL2
NC_000001.11	85321708	85321826	23576	DDAH1
NC_000001.11	85629051	85629161	107985057	LOC107985057
NC_000001.11	85629051	85629161	112268231	LOC112268231
NC_000001.11	85850299	85850442	255631	COL24A1
NC_000001.11	86825431	86825655	105378831	LOC105378831
NC_000001.11	88755604	88755753	5586	PKN2
NC_000001.11	91750448	91750614	7049	TGFBR3
NC_000001.11	92315750	92316033	11146	GLMN
NC_000001.11	92315750	92316033	79871	RPAP2
NC_000001.11	93701889	93702129	8412	BCAR3
NC_000001.11	93702628	93702746	8412	BCAR3
NC_000001.11	93738404	93738571	8412	BCAR3
NC_000001.11	93754596	93754738	8412	BCAR3
NC_000001.11	94728060	94728175	101928079	SLC44A3-AS1
NC_000001.11	94739736	94740022	101928079	SLC44A3-AS1
NC_000001.11	94864066	94864176	126969	SLC44A3
NC_000001.11	95035657	95035833	199857	ALG14
NC_000001.11	95167515	95167663	100527978	TLCD4-RWDD3
NC_000001.11	95167515	95167663	101928118	LOC101928118
NC_000001.11	95167515	95167663	148534	TLCD4
NC_000001.11	95197803	95198030	100527978	TLCD4-RWDD3
NC_000001.11	95197803	95198030	101928118	LOC101928118
NC_000001.11	96362681	96362794	101928241	LINC01787
NC_000001.11	97144628	97144751	100873932	DPYD-AS1
NC_000001.11	97144628	97144751	1806	DPYD
NC_000001.11	107869087	107869197	10451	VAV3
NC_000001.11	107926755	107926966	10451	VAV3
NC_000001.11	109370714	109370875	6272	SORT1
NC_000001.11	114691076	114691186	270	AMPD1
NC_000001.11	118159069	118159243	200162	SPAG17
NC_000001.11	119002168	119002308	107985191	LOC107985191
NC_000001.11	119101734	119101965	10352	WARS2
NC_000001.11	145892148	145892308	8515	ITGA10
NC_000001.11	147545176	147545321	607	BCL9
NC_000001.11	148424356	148424494	100132057	PDE4DIPP6
NC_000001.11	154445190	154445375	3570	IL6R
NC_000001.11	154474944	154475054	126669	SHE
NC_000001.11	155962008	155962172	9181	ARHGEF2
NC_000001.11	156127252	156127441	4000	LMNA
NC_000001.11	156926229	156926346	149499	LRRC71
NC_000001.11	161266392	161266511	654790	PCP4L1
NC_000001.11	164632754	164632885	5087	PBX1
NC_000001.11	164728863	164728998	5087	PBX1
NC_000001.11	164794485	164794595	5087	PBX1
NC_000001.11	166944707	166944825	387597	ILDR2
NC_000001.11	166944707	166944825	84944	MAEL
NC_000001.11	167344247	167344414	5451	POU2F1
NC_000001.11	173410278	173410392	100506023	LOC100506023
NC_000001.11	173410278	173410392	7292	TNFSF4
NC_000001.11	173663316	173663482	105371619	LOC105371619
NC_000001.11	173663316	173663482	339416	ANKRD45
NC_000001.11	174968760	174968902	9910	RABGAP1L
NC_000001.11	176469733	176469859	60676	PAPPA2
NC_000001.11	176515474	176515586	60676	PAPPA2
NC_000001.11	176791923	176792093	60676	PAPPA2
NC_000001.11	178238874	178239060	9462	RASAL2
NC_000001.11	178239204	178239381	9462	RASAL2
NC_000001.11	182120871	182121002	107985233	LOC107985233
NC_000001.11	182290174	182290410	400799	LINC01344
NC_000001.11	183071420	183071607	3915	LAMC1
NC_000001.11	183272535	183272645	23057	NMNAT2
NC_000001.11	185971746	185971931	83872	HMCN1
NC_000001.11	185973806	185973939	83872	HMCN1
NC_000001.11	193321390	193321616	101929184	LINC01031
NC_000001.11	196466780	196466912	343450	KCNT2
NC_000001.11	198880556	198880718	100131234	MIR181A1HG
NC_000001.11	198888500	198888622	100131234	MIR181A1HG
NC_000001.11	199123634	199123815	107985243	LOC107985243
NC_000001.11	200150765	200150923	2494	NR5A2
NC_000001.11	201552129	201552239	89796	NAV1
NC_000001.11	204195830	204195951	3814	KISS1
NC_000001.11	205889857	205889974	284581	LOC284581
NC_000001.11	206590164	206590338	1939	EIF2D
NC_000001.11	208207496	208207612	105372884	LOC105372884
NC_000001.11	208207496	208207612	5362	PLXNA2
NC_000001.11	208254967	208255077	105372889	LOC105372889
NC_000001.11	210882932	210883042	3756	KCNH1
NC_000001.11	214446016	214446209	5784	PTPN14
NC_000001.11	216045424	216045751	7399	USH2A
NC_000001.11	218706186	218706486	105372924	LOC105372924
NC_000001.11	218868277	218868498	100130251	NXNP1
NC_000001.11	219489754	219490043	102723886	LYPLAL1-AS1
NC_000001.11	219489754	219490043	107985272	LOC107985272
NC_000001.11	221097981	221098093	101929750	LOC101929750
NC_000001.11	224623932	224624044	149111	CNIH3
NC_000001.11	225691973	225692172	102723834	LOC102723834
NC_000001.11	225700323	225700573	102723834	LOC102723834
NC_000001.11	225712432	225712570	102723834	LOC102723834
NC_000001.11	247418787	247419107	114548	NLRP3
NC_000001.11	247423233	247423365	114548	NLRP3
NC_000001.11	247423847	247425611	114548	NLRP3
NC_000001.11	247429546	247429790	114548	NLRP3
NC_000001.11	247434069	247434315	114548	NLRP3
NC_000001.11	247435941	247436176	114548	NLRP3
NC_000001.11	247443934	247444163	114548	NLRP3
NC_000001.11	247444614	247444861	114548	NLRP3
NC_000001.11	247448411	247448528	114548	NLRP3
NC_000002.12	8087245	8087372	339789	LINC00299
NC_000002.12	8980218	8980328	129642	MBOAT2
NC_000002.12	9233064	9233229	8853	ASAP2
NC_000002.12	9287836	9287953	8853	ASAP2
NC_000002.12	12318793	12318990	100506457	MIR3681HG
NC_000002.12	13676332	13676446	105373438	LOC105373438
NC_000002.12	13683013	13683165	105373438	LOC105373438
NC_000002.12	15177137	15177286	51594	NBAS
NC_000002.12	26704368	26704563	3777	KCNK3
NC_000002.12	27849663	27849793	64080	RBKS
NC_000002.12	27960414	27960546	9577	BABAM2
NC_000002.12	27978020	27978170	9577	BABAM2
NC_000002.12	27989247	27989431	9577	BABAM2
NC_000002.12	33134464	33134574	4052	LTBP1
NC_000002.12	36372199	36372345	51232	CRIM1-2
NC_000002.12	36511928	36512090	51232	CRIM1-2
NC_000002.12	37365716	37365944	25797	QPCT
NC_000002.12	37376841	37376974	107985868	LOC107985868
NC_000002.12	37590151	37590460	105374464	LOC105374464
NC_000002.12	37768642	37768784	107985869	LOC107985869
NC_000002.12	38178270	38178380	285154	CYP1B1-AS1
NC_000002.12	38190491	38190606	102723739	LOC102723739
NC_000002.12	38237451	38237574	102723739	LOC102723739
NC_000002.12	39492194	39492363	728730	MAP4K3-DT
NC_000002.12	39523771	39524018	728730	MAP4K3-DT
NC_000002.12	40204022	40204132	100128590	SLC8A1-AS1
NC_000002.12	40204022	40204132	6546	SLC8A1
NC_000002.12	40734884	40735089	105374497	LOC105374497
NC_000002.12	43387912	43388027	63892	THADA
NC_000002.12	43455821	43456031	63892	THADA
NC_000002.12	45131632	45131742	107985809	LOC107985809
NC_000002.12	45190531	45190676	400952	LINC01121
NC_000002.12	46120130	46120335	5581	PRKCE
NC_000002.12	46747620	46747734	9655	SOCS5
NC_000002.12	47199288	47199443	101927043	EPCAM-DT
NC_000002.12	50849204	50849378	9378	NRXN1
NC_000002.12	54047152	54047313	98	ACYP2
NC_000002.12	54658664	54658833	6711	SPTBN1
NC_000002.12	54836617	54836756	400954	EML6
NC_000002.12	55761644	55761782	107985811	LOC107985811
NC_000002.12	57443983	57444172	105377632	LOC105377632
NC_000002.12	58923996	58924219	400955	LINC01122
NC_000002.12	58985028	58985138	400955	LINC01122
NC_000002.12	69017543	69017656	84168	ANTXR1
NC_000002.12	69185979	69186112	84168	ANTXR1
NC_000002.12	72367886	72368126	23233	EXOC6B
NC_000002.12	73000366	73000488	94097	SFXN5
NC_000002.12	79717463	79717660	1496	CTNNA2
NC_000002.12	79994263	79994414	1496	CTNNA2
NC_000002.12	84901732	84901859	105374836	LOC105374836
NC_000002.12	84901732	84901859	105374837	LOC105374837
NC_000002.12	84958583	84958771	105374838	LOC105374838
NC_000002.12	85772346	85772475	84913	ATOH8
NC_000002.12	98672067	98672372	11320	MGAT4A
NC_000002.12	98911794	98912121	343990	CRACDL
NC_000002.12	99662790	99662954	3899	AFF3
NC_000002.12	101360310	101360420	200407	CREG2
NC_000002.12	102677360	102677565	6549	SLC9A2
NC_000002.12	105252320	105252543	9392	TGFBRAP1
NC_000002.12	105417857	105418133	2274	FHL2
NC_000002.12	119260804	119260914	55240	STEAP3
NC_000002.12	120926570	120926703	2736	GLI2
NC_000002.12	144427155	144427268	9839	ZEB2
NC_000002.12	145012296	145012502	401014	TEX41
NC_000002.12	149741724	149741878	101929231	MMADHC-DT
NC_000002.12	149768325	149768480	101929231	MMADHC-DT
NC_000002.12	149768325	149768480	150596	LINC01931
NC_000002.12	157900315	157900442	105373714	LOC105373714
NC_000002.12	158796723	158796918	92196	DAPL1
NC_000002.12	159808075	159808243	100526664	LY75-CD302
NC_000002.12	159808075	159808243	4065	LY75
NC_000002.12	167140861	167140997	100874011	XIRP2-AS1
NC_000002.12	167140861	167140997	129446	XIRP2
NC_000002.12	168515628	168515808	253782	CERS6
NC_000002.12	168545941	168546158	253782	CERS6
NC_000002.12	170362866	170363056	140469	MYO3B
NC_000002.12	172783175	172783320	11069	RAPGEF4
NC_000002.12	174836700	174836820	1123	CHN1
NC_000002.12	188573488	188573699	51454	GULP1
NC_000002.12	188696079	188696192	105373790	LOC105373790
NC_000002.12	189350599	189350810	101927252	LOC101927252
NC_000002.12	189866445	189866559	105373796	LOC105373796
NC_000002.12	189866445	189866559	5378	PMS1
NC_000002.12	190548064	190548277	100131211	NEMP2
NC_000002.12	190548064	190548277	105376748	LOC105376748
NC_000002.12	191326178	191326308	4430	MYO1B
NC_000002.12	191352625	191352771	4430	MYO1B
NC_000002.12	192151953	192152140	23671	TMEFF2
NC_000002.12	195411302	195411490	105376755	LOC105376755
NC_000002.12	196173642	196173794	9262	STK17B
NC_000002.12	196323061	196323171	57520	HECW2
NC_000002.12	197209898	197210018	91526	ANKRD44
NC_000002.12	197230147	197230257	91526	ANKRD44
NC_000002.12	201532811	201532926	151254	C2CD6
NC_000002.12	204586572	204586729	117583	PARD3B
NC_000002.12	204950789	204950914	117583	PARD3B
NC_000002.12	205383998	205384207	117583	PARD3B
NC_000002.12	205386251	205386387	117583	PARD3B
NC_000002.12	205753038	205753160	8828	NRP2
NC_000002.12	205758118	205758235	8828	NRP2
NC_000002.12	205768970	205769110	8828	NRP2
NC_000002.12	207239288	207239531	101927865	MYOSLID-AS1
NC_000002.12	207240763	207240927	101927865	MYOSLID-AS1
NC_000002.12	207240763	207240927	105373853	MYOSLID
NC_000002.12	207889507	207889628	389072	PLEKHM3
NC_000002.12	207896648	207896864	389072	PLEKHM3
NC_000002.12	209473987	209474099	4133	MAP2
NC_000002.12	209476508	209476680	4133	MAP2
NC_000002.12	210422002	210422202	102724820	LANCL1-AS1
NC_000002.12	213868627	213868757	79582	SPAG16
NC_000002.12	214377011	214377157	79582	SPAG16
NC_000002.12	214377399	214377509	79582	SPAG16
NC_000002.12	215401978	215402316	2335	FN1
NC_000002.12	215410959	215411124	2335	FN1
NC_000002.12	215681173	215681406	102724861	LOC102724861
NC_000002.12	215681173	215681406	646324	LINC00607
NC_000002.12	216774720	216774869	101928278	LOC101928278
NC_000002.12	217066189	217066300	101928278	LOC101928278
NC_000002.12	217066189	217066300	105373873	LOC105373873
NC_000002.12	217086122	217086281	101928278	LOC101928278
NC_000002.12	217127845	217127986	101928278	LOC101928278
NC_000002.12	217551663	217551779	729582	DIRC3
NC_000002.12	219125265	219125550	79840	NHEJ1
NC_000002.12	220300939	220301063	105373893	LOC105373893
NC_000002.12	221474511	221474626	2043	EPHA4
NC_000002.12	221674558	221674867	105373899	LOC105373899
NC_000002.12	222441173	222441317	130367	SGPP2
NC_000002.12	222452589	222452699	130367	SGPP2
NC_000002.12	222452589	222452699	414131	NANOGP2
NC_000002.12	222518945	222519202	130367	SGPP2
NC_000002.12	222535759	222535875	130367	SGPP2
NC_000002.12	222757098	222757239	105373903	LOC105373903
NC_000002.12	224678797	224678934	105373910	LOC105373910
NC_000002.12	224689667	224689777	105373910	LOC105373910
NC_000002.12	226977827	226977978	1286	COL4A4
NC_000002.12	226977827	226977978	84236	RHBDD1
NC_000002.12	228106038	228106148	80309	SPHKAP
NC_000002.12	230794137	230794284	51719	CAB39
NC_000002.12	232214989	232215115	129563	DIS3L2
NC_000002.12	232659567	232659694	80303	EFHD1
NC_000002.12	233974785	233974901	79054	TRPM8
NC_000002.12	234004354	234004465	79054	TRPM8
NC_000002.12	234996713	234996883	23677	SH3BP4
NC_000002.12	235021826	235022002	23677	SH3BP4
NC_000002.12	235271037	235271159	105373940	LOC105373940
NC_000002.12	235660166	235660324	116987	AGAP1
NC_000002.12	237098046	237098189	10920	COPS8
NC_000002.12	237638596	237638766	9208	LRRFIP1
NC_000002.12	237669675	237669921	9208	LRRFIP1
NC_000002.12	238143764	238143932	377007	KLHL30
NC_000002.12	240921401	240921542	728763	CROCC2
NC_000002.12	241550489	241550607	100379249	BOK-AS1
NC_000003.12	2847536	2847681	105376926	LOC105376926
NC_000003.12	2847536	2847681	152330	CNTN4
NC_000003.12	4044341	4044475	102723512	LOC102723512
NC_000003.12	4044341	4044475	285362	SUMF1
NC_000003.12	4052744	4052930	285362	SUMF1
NC_000003.12	4820857	4820993	3708	ITPR1
NC_000003.12	8320068	8320178	100288428	LMCD1-AS1
NC_000003.12	8654678	8654862	51066	SSUH2
NC_000003.12	8759502	8759612	5021	OXTR
NC_000003.12	10242454	10242564	3656	IRAK2
NC_000003.12	12356386	12356497	5468	PPARG
NC_000003.12	12508384	12508549	80746	TSEN2
NC_000003.12	12956373	12956530	9922	IQSEC1
NC_000003.12	15011091	15011300	7182	NR2C2
NC_000003.12	15769112	15769256	23243	ANKRD28
NC_000003.12	17401990	17402268	9779	TBC1D5
NC_000003.12	17605179	17605315	9779	TBC1D5
NC_000003.12	22245233	22245414	79750	ZNF385D
NC_000003.12	24199899	24200025	7068	THRB
NC_000003.12	29360425	29360551	27303	RBMS3
NC_000003.12	30655438	30655585	105377016	LOC105377016
NC_000003.12	30655438	30655585	7048	TGFBR2
NC_000003.12	30659442	30659634	105377016	LOC105377016
NC_000003.12	30659442	30659634	7048	TGFBR2
NC_000003.12	31961188	31961313	114884	OSBPL10
NC_000003.12	31969013	31969251	114884	OSBPL10
NC_000003.12	32249559	32249673	152189	CMTM8
NC_000003.12	37198196	37198316	112268444	LOC112268444
NC_000003.12	37199116	37199249	112268444	LOC112268444
NC_000003.12	37206147	37206293	105377642	LOC105377642
NC_000003.12	38168596	38168708	9943	OXSR1
NC_000003.12	40800552	40800665	105377043	LOC105377043
NC_000003.12	41327812	41327959	54986	ULK4
NC_000003.12	41330607	41330756	54986	ULK4
NC_000003.12	41638558	41638762	54986	ULK4
NC_000003.12	42097227	42097337	22906	TRAK1
NC_000003.12	43708076	43708301	51099	ABHD5
NC_000003.12	45105915	45106083	64866	CDCP1
NC_000003.12	45548502	45548645	23395	LARS2
NC_000003.12	45604209	45604334	8994	LIMD1
NC_000003.12	45607925	45608046	8994	LIMD1
NC_000003.12	46215012	46215122	1232	CCR3
NC_000003.12	46517083	46517227	79442	LRRC2
NC_000003.12	48811609	48811884	5576	PRKAR2A
NC_000003.12	48966312	48966432	10425	ARIH2
NC_000003.12	50671371	50671613	107986085	LINC02019
NC_000003.12	71050765	71050926	27086	FOXP1
NC_000003.12	81554417	81554527	2632	GBE1
NC_000003.12	106728333	106728445	105374029	LOC105374029
NC_000003.12	107217321	107217496	100302640	LINC00882
NC_000003.12	111737826	111737997	257068	PLCXD2
NC_000003.12	111737826	111737997	90102	PHLDB2
NC_000003.12	111819989	111820227	105374040	LOC105374040
NC_000003.12	111819989	111820227	257068	PLCXD2
NC_000003.12	111819989	111820227	90102	PHLDB2
NC_000003.12	113098185	113098344	107986114	LOC107986114
NC_000003.12	119304407	119304525	57514	ARHGAP31
NC_000003.12	119310290	119310452	57514	ARHGAP31
NC_000003.12	119311798	119311908	57514	ARHGAP31
NC_000003.12	123344153	123344327	111	ADCY5
NC_000003.12	123706910	123707032	105369194	LOC105369194
NC_000003.12	123706910	123707032	4638	MYLK
NC_000003.12	123716460	123716721	105369194	LOC105369194
NC_000003.12	123716460	123716721	4638	MYLK
NC_000003.12	123732340	123732750	4638	MYLK
NC_000003.12	123750839	123750986	4638	MYLK
NC_000003.12	123758281	123758398	4638	MYLK
NC_000003.12	123818389	123818578	4638	MYLK
NC_000003.12	123870126	123870264	4638	MYLK
NC_000003.12	124783468	124783578	3693	ITGB5
NC_000003.12	124812893	124813038	3693	ITGB5
NC_000003.12	124878827	124878945	3693	ITGB5
NC_000003.12	125110770	125110921	84561	SLC12A8
NC_000003.12	126911582	126911702	84303	CHCHD6
NC_000003.12	127768429	127768568	11343	MGLL
NC_000003.12	127889595	127889705	107986129	LOC107986129
NC_000003.12	129432847	129432962	8930	MBD4
NC_000003.12	129888868	129888987	23023	TMCC1
NC_000003.12	131216970	131217165	79858	NEK11
NC_000003.12	132254205	132254315	131034	CPNE4
NC_000003.12	133097333	133097443	66000	TMEM108
NC_000003.12	133413739	133413849	8419	BFSP2
NC_000003.12	134008854	134009025	6578	SLCO2A1
NC_000003.12	134009790	134009966	6578	SLCO2A1
NC_000003.12	134201277	134201387	6259	RYK
NC_000003.12	138188179	138188303	25852	ARMC8
NC_000003.12	138439066	138439204	83850	ESYT3
NC_000003.12	138774631	138774741	5291	PIK3CB
NC_000003.12	139120495	139120612	60467	BPESC1
NC_000003.12	145557505	145557732	105374142	LOC105374142
NC_000003.12	145952622	145952831	107986138	LOC107986138
NC_000003.12	150105922	150106074	105374313	LOC105374313
NC_000003.12	150449492	150449643	9819	TSC22D2
NC_000003.12	151445335	151445503	285313	IGSF10
NC_000003.12	151537785	151537967	285313	IGSF10
NC_000003.12	151580697	151580842	285313	IGSF10
NC_000003.12	152385792	152386034	4154	MBNL1
NC_000003.12	153350508	153350747	105374166	LOC105374166
NC_000003.12	154967284	154967537	105374171	LOC105374171
NC_000003.12	156694680	156694791	25976	TIPARP
NC_000003.12	158709688	158709809	5918	RARRES1
NC_000003.12	159634541	159634773	100505385	IQCJ-SCHIP1
NC_000003.12	159634541	159634773	29970	SCHIP1
NC_000003.12	160999156	160999348	151742	PPM1L
NC_000003.12	161017483	161017659	151742	PPM1L
NC_000003.12	164043965	164044083	102724419	LOC102724419
NC_000003.12	164609018	164609170	105374191	LOC105374191
NC_000003.12	169112276	169112419	2122	MECOM
NC_000003.12	170429189	170429328	5010	CLDN11
NC_000003.12	170768555	170768887	105374211	LOC105374211
NC_000003.12	171192207	171192460	23043	TNIK
NC_000003.12	171753774	171753922	5337	PLD1
NC_000003.12	172658949	172659090	57552	NCEH1
NC_000003.12	177468441	177468644	100505566	LINC00578
NC_000003.12	177478587	177478837	100505566	LINC00578
NC_000003.12	177835086	177835279	102724550	LINC02015
NC_000003.12	178304850	178304976	105374235	LOC105374235
NC_000003.12	178786093	178786344	10242	KCNMB2
NC_000003.12	178786093	178786344	104797538	KCNMB2-AS1
NC_000003.12	183370873	183371098	23101	MCF2L2
NC_000003.12	188221070	188221213	4026	LPP
NC_000003.12	188948078	188948210	107986168	LOC107986168
NC_000003.12	190089818	190089993	55214	P3H2
NC_000003.12	192827303	192827419	151963	MB21D2
NC_000003.12	192834593	192834720	151963	MB21D2
NC_000003.12	194051839	194051992	285389	LINC02028
NC_000004.12	7649993	7650199	57537	SORCS2
NC_000004.12	15234885	15235004	101929095	C1QTNF7-AS1-2
NC_000004.12	15327359	15327735	101929095	C1QTNF7-AS1-2
NC_000004.12	15369044	15369225	101929095	C1QTNF7-AS1-2
NC_000004.12	15369044	15369225	114905	C1QTNF7
NC_000004.12	20337359	20337571	9353	SLIT2
NC_000004.12	20533258	20533391	9353	SLIT2
NC_000004.12	24858090	24858200	91050	CCDC149
NC_000004.12	26326738	26327061	3516	RBPJ
NC_000004.12	31088998	31089219	5099	PCDH7
NC_000004.12	36088702	36088815	116984	ARAP2
NC_000004.12	41143058	41143576	323	APBB2
NC_000004.12	41475535	41475677	22998	LIMCH1
NC_000004.12	47565284	47565459	57205	ATP10D
NC_000004.12	53055407	53055558	152579	SCFD2
NC_000004.12	53431169	53431347	81608	FIP1L1
NC_000004.12	55507849	55507959	9575	CLOCK
NC_000004.12	65508143	65508397	2044	EPHA5
NC_000004.12	74123205	74123337	105377277	LOC105377277
NC_000004.12	74123205	74123337	441024	MTHFD2L
NC_000004.12	76658117	76658246	57619	SHROOM3
NC_000004.12	76658899	76659062	57619	SHROOM3
NC_000004.12	77921806	77921917	102724916	LOC102724916
NC_000004.12	77921806	77921917	65008	MRPL1
NC_000004.12	78119812	78119989	80144	FRAS1
NC_000004.12	80500721	80500843	255119	CFAP299
NC_000004.12	83268590	83268700	27235	COQ2
NC_000004.12	88612380	88612490	8916	HERC3
NC_000004.12	88792472	88792714	10144	FAM13A
NC_000004.12	96347701	96347943	105377338	LINC02267
NC_000004.12	101211365	101211587	5530	PPP3CA
NC_000004.12	107619222	107619366	9061	PAPSS1
NC_000004.12	109233702	109233900	84570	COL25A1
NC_000004.12	113355771	113355937	287	ANK2
NC_000004.12	113673047	113673186	817	CAMK2D
NC_000004.12	113959287	113959408	79642	ARSJ
NC_000004.12	117324885	117325059	105377389	LINC02262
NC_000004.12	122666845	122667037	100996941	IL21-AS1
NC_000004.12	122704016	122704136	166379	BBS12
NC_000004.12	123832532	123832642	285419	LINC01091
NC_000004.12	140363596	140363863	100129858	SCOC-AS1
NC_000004.12	140363596	140363863	60592	SCOC
NC_000004.12	142551077	142551223	8821	INPP4B
NC_000004.12	142817602	142817731	8821	INPP4B
NC_000004.12	144283611	144283783	105377462	LOC105377462
NC_000004.12	144285843	144285965	105377462	LOC105377462
NC_000004.12	144538237	144538407	105377462	LOC105377462
NC_000004.12	144709258	144709451	64399	HHIP
NC_000004.12	151416133	151416243	729830	FHIP1A
NC_000004.12	151887571	151887804	102724700	LOC102724700
NC_000004.12	151887571	151887804	105377488	LOC105377488
NC_000004.12	153364204	153364375	84057	MND1
NC_000004.12	153402470	153402600	84057	MND1
NC_000004.12	156312332	156312456	105377508	LOC105377508
NC_000004.12	156906476	156906680	56034	PDGFC
NC_000004.12	156931341	156931472	56034	PDGFC
NC_000004.12	157271270	157271453	2891	GRIA2
NC_000004.12	158996779	158996889	152940	C4orf45
NC_000004.12	159606916	159607083	107986324	LOC107986324
NC_000004.12	159697621	159697773	107986324	LOC107986324
NC_000004.12	159697621	159697773	109729132	LINC02233
NC_000004.12	159698486	159698615	107986324	LOC107986324
NC_000004.12	159698486	159698615	109729132	LINC02233
NC_000004.12	161767255	161767365	56884	FSTL5
NC_000004.12	164779190	164779300	100505989	SMIM31
NC_000004.12	168524117	168524248	107986198	LOC107986198
NC_000004.12	168524117	168524248	23022	PALLD
NC_000004.12	168634309	168634751	23022	PALLD
NC_000004.12	168737965	168738182	23022	PALLD
NC_000004.12	168812948	168813087	23022	PALLD
NC_000004.12	168880264	168880474	23022	PALLD
NC_000004.12	169254095	169254205	57630	SH3RF1
NC_000004.12	173252523	173252650	51809	GALNT7
NC_000004.12	176156767	176156898	116966	WDR17
NC_000004.12	176270828	176271028	140458	ASB5
NC_000004.12	176274535	176274724	140458	ASB5
NC_000004.12	182208202	182208337	105377572	LOC105377572
NC_000004.12	182208202	182208337	55714	TENM3
NC_000004.12	182307786	182308043	55714	TENM3
NC_000004.12	182642942	182643095	55714	TENM3
NC_000004.12	183118636	183118868	80014	WWC2
NC_000004.12	184793108	184793255	2180	ACSL1
NC_000004.12	187210044	187210251	105377600	LINC02374
NC_000005.10	159540	159712	107986394	LOC107986394
NC_000005.10	159540	159712	153478	PLEKHG4B
NC_000005.10	11415901	11416055	1501	CTNND2
NC_000005.10	13167530	13167656	105374659	LOC105374659
NC_000005.10	14749890	14750127	56172	ANKH
NC_000005.10	16870595	16870705	4651	MYO10
NC_000005.10	16883854	16884010	4651	MYO10
NC_000005.10	32028161	32028299	23037	PDZD2
NC_000005.10	36646688	36646927	6507	SLC1A3
NC_000005.10	36948087	36948197	25836	NIPBL
NC_000005.10	37723005	37723149	55100	WDR70
NC_000005.10	38078314	38078452	105374730	LOC105374730
NC_000005.10	38078314	38078452	105374731	LINC02107
NC_000005.10	41908461	41908638	285636	C5orf51
NC_000005.10	43058231	43058398	648987	LOC648987
NC_000005.10	54701208	54701333	102467080	LOC102467080
NC_000005.10	54701208	54701333	105378969	LOC105378969
NC_000005.10	56168200	56168328	79722	ANKRD55
NC_000005.10	56525224	56525345	101928448	C5orf67
NC_000005.10	65440634	65440753	11174	ADAMTS6
NC_000005.10	73938683	73938793	64283	ARHGEF28
NC_000005.10	74063887	74064053	105379036	LINC02122
NC_000005.10	75047504	75047653	51301	GCNT4
NC_000005.10	76689449	76689600	10788	IQGAP2
NC_000005.10	76823667	76823780	2150	F2RL1
NC_000005.10	84378580	84378690	10085	EDIL3
NC_000005.10	88785532	88785701	4208	MEF2C
NC_000005.10	89064220	89064351	101929423	MEF2C-AS1
NC_000005.10	89204916	89205026	101929423	MEF2C-AS1
NC_000005.10	89721457	89721567	105379076	LINC02161
NC_000005.10	92353217	92353331	105379080	LOC105379080
NC_000005.10	92365080	92365292	105379080	LOC105379080
NC_000005.10	95712578	95712689	83890	SPATA9
NC_000005.10	107469739	107469849	1946	EFNA5
NC_000005.10	110478987	110479144	642987	TMEM232
NC_000005.10	111997906	111998023	100873948	NREP-AS1
NC_000005.10	124333700	124333817	103724389	LINC01170
NC_000005.10	124343533	124343761	103724389	LINC01170
NC_000005.10	124741139	124741269	57507	ZNF608
NC_000005.10	128002320	128002438	101929964	LOC101929964
NC_000005.10	128002320	128002438	644873	LINC01184
NC_000005.10	129945288	129945404	337876	CHSY3
NC_000005.10	132459087	132459237	441108	IRF1-AS1
NC_000005.10	137368087	137368204	6695	SPOCK1
NC_000005.10	147437417	147437537	1809	DPYSL3
NC_000005.10	147629348	147629478	153469	JAKMIP2-AS1
NC_000005.10	147629348	147629478	9832	JAKMIP2
NC_000005.10	147764284	147764407	9832	JAKMIP2
NC_000005.10	149002232	149002369	79628	SH3TC2
NC_000005.10	149857662	149857797	133522	PPARGC1B
NC_000005.10	149896088	149896252	5145	PDE6A
NC_000005.10	152688741	152688852	101927134	LINC01470
NC_000005.10	154236587	154236734	55568	GALNT10
NC_000005.10	154368175	154368356	55568	GALNT10
NC_000005.10	156201800	156201976	6444	SGCD
NC_000005.10	156379977	156380181	6444	SGCD
NC_000005.10	158407415	158407592	101927697	LINC02227
NC_000005.10	158992479	158992712	1879	EBF1
NC_000005.10	159582105	159582233	105377684	LOC105377684
NC_000005.10	159849670	159849780	101927766	LINC01847
NC_000005.10	160621654	160621764	23120	ATP10B
NC_000005.10	160707861	160707971	23120	ATP10B
NC_000005.10	167185827	167185937	57451	TENM2
NC_000005.10	167472341	167472480	57451	TENM2
NC_000005.10	167938116	167938257	105377709	LOC105377709
NC_000005.10	167938116	167938257	57451	TENM2
NC_000005.10	167950224	167950358	105377709	LOC105377709
NC_000005.10	167950224	167950358	57451	TENM2
NC_000005.10	168106173	168106355	57451	TENM2
NC_000005.10	168404593	168404752	23286	WWC1
NC_000005.10	169126810	169126921	6586	SLIT3
NC_000005.10	169695974	169696441	1794	DOCK2
NC_000005.10	172869196	172869310	57222	ERGIC1
NC_000005.10	172901112	172901405	57222	ERGIC1
NC_000005.10	172948042	172948152	57222	ERGIC1
NC_000005.10	173456820	173456935	105377732	LOC105377732
NC_000005.10	173472346	173472500	105377732	LOC105377732
NC_000005.10	174371911	174372021	101928176	LINC01411
NC_000005.10	174532025	174532144	105377739	LOC105377739
NC_000005.10	180259068	180259860	5601	MAPK9
NC_000006.12	11439040	11439170	105374928	LOC105374928
NC_000006.12	12813400	12813629	221692	PHACTR1
NC_000006.12	13355520	13355683	105374936	LOC105374936
NC_000006.12	14499953	14500098	101928331	LOC101928331
NC_000006.12	14499953	14500098	101928354	LOC101928354
NC_000006.12	14596589	14596805	101928354	LOC101928354
NC_000006.12	14703716	14703836	101928354	LOC101928354
NC_000006.12	15429287	15429430	3720	JARID2
NC_000006.12	16318684	16318832	6310	ATXN1
NC_000006.12	16555879	16555990	6310	ATXN1
NC_000006.12	16664059	16664183	6310	ATXN1
NC_000006.12	16712978	16713090	6310	ATXN1
NC_000006.12	16741128	16741361	6310	ATXN1
NC_000006.12	16766103	16766508	101928433	ATXN1-AS1
NC_000006.12	17962610	17962724	63971	KIF13A
NC_000006.12	19757841	19757951	100506885	LNC-LBCS
NC_000006.12	20748090	20748242	54901	CDKAL1
NC_000006.12	20877555	20877665	54901	CDKAL1
NC_000006.12	21755041	21755151	401237	CASC15
NC_000006.12	21780700	21780848	401237	CASC15
NC_000006.12	21931750	21931892	401237	CASC15
NC_000006.12	22146232	22146357	401237	CASC15
NC_000006.12	22146232	22146357	729177	NBAT1
NC_000006.12	22413629	22413759	105374971	LOC105374971
NC_000006.12	23436440	23436619	105374975	LOC105374975
NC_000006.12	23436440	23436619	105374976	LOC105374976
NC_000006.12	25479070	25479260	55604	CARMIL1
NC_000006.12	33631666	33631776	101929188	LOC101929188
NC_000006.12	33631666	33631776	3710	ITPR3
NC_000006.12	34681076	34681223	64771	ILRUN
NC_000006.12	35601864	35602239	112267956	LOC112267956
NC_000006.12	35601864	35602239	2289	FKBP5
NC_000006.12	35728065	35728230	2289	FKBP5
NC_000006.12	35728065	35728230	285847	LOC285847
NC_000006.12	42045737	42045991	896	CCND3
NC_000006.12	42316127	42316247	55809	TRERF1
NC_000006.12	44010990	44011116	101929705	SCIRT
NC_000006.12	44010990	44011116	9533	POLR1C
NC_000006.12	44730855	44730984	101929770	LOC101929770
NC_000006.12	47484169	47484311	23607	CD2AP
NC_000006.12	53301107	53301237	60481	ELOVL5
NC_000006.12	53916924	53917099	55227	LRRC1
NC_000006.12	56194021	56194142	81578	COL21A1
NC_000006.12	56938764	56938970	667	DST
NC_000006.12	57472859	57473062	5558	PRIM2
NC_000006.12	57473158	57473349	5558	PRIM2
NC_000006.12	60365775	60366047	100996481	PRIM2B
NC_000006.12	63939938	63940048	346007	EYS
NC_000006.12	64520163	64520343	346007	EYS
NC_000006.12	73704278	73704483	135228	CD109
NC_000006.12	74410771	74410910	101928516	LOC101928516
NC_000006.12	74606849	74606959	101928516	LOC101928516
NC_000006.12	74606849	74606959	105377858	LOC105377858
NC_000006.12	79544466	79544631	83699	SH3BGRL2
NC_000006.12	80425185	80425306	594	BCKDHB
NC_000006.12	81890966	81891205	102724168	LINC02542
NC_000006.12	81892018	81892156	102724168	LINC02542
NC_000006.12	82014722	82014913	102724168	LINC02542
NC_000006.12	83257965	83258075	4199	ME1
NC_000006.12	87907730	87907882	101928911	LOC101928911
NC_000006.12	87909962	87910108	101928911	LOC101928911
NC_000006.12	105326886	105327047	5550	PREP
NC_000006.12	105327373	105327531	5550	PREP
NC_000006.12	106056512	106056722	639	PRDM1
NC_000006.12	106253347	106253488	9474	ATG5
NC_000006.12	106261900	106262022	9474	ATG5
NC_000006.12	106492126	106492236	101927405	LOC101927405
NC_000006.12	106492126	106492236	202	CRYBG1
NC_000006.12	106739554	106739669	100422737	LINC02532
NC_000006.12	111810392	111810550	2534	FYN
NC_000006.12	112931892	112932002	107986635	LOC107986635
NC_000006.12	114007690	114007800	101927768	HDAC2-AS2
NC_000006.12	114017285	114017418	101927768	HDAC2-AS2
NC_000006.12	121839065	121839179	105377979	LOC105377979
NC_000006.12	122015179	122015323	105377979	LOC105377979
NC_000006.12	122507295	122507515	5570	PKIB
NC_000006.12	123527540	123527680	10345	TRDN
NC_000006.12	123527540	123527680	105377982	LOC105377982
NC_000006.12	124131387	124131524	154215	NKAIN2
NC_000006.12	124203554	124203669	154215	NKAIN2
NC_000006.12	124223662	124223855	154215	NKAIN2
NC_000006.12	124743094	124743339	154215	NKAIN2
NC_000006.12	124928641	124928763	7955	RNF217-AS1
NC_000006.12	125867618	125867767	135112	NCOA7
NC_000006.12	126039450	126039855	60487	TRMT11
NC_000006.12	126938289	126938408	105377989	LOC105377989
NC_000006.12	132932077	132932208	105378008	LOC105378008
NC_000006.12	133099670	133099867	285735	LINC00326
NC_000006.12	133558716	133558827	100507308	TARID
NC_000006.12	133983568	133983715	9519	TBPL1
NC_000006.12	134002888	134003078	154091	SLC2A12
NC_000006.12	134018015	134018246	154091	SLC2A12
NC_000006.12	134537445	134537597	101928304	LOC101928304
NC_000006.12	137034051	137034171	53832	IL20RA
NC_000006.12	139161244	139161354	167838	TXLNB
NC_000006.12	139161244	139161354	51696	HECA
NC_000006.12	141404034	141404152	105378029	LOC105378029
NC_000006.12	142551551	142551730	153910	LOC153910
NC_000006.12	143125520	143125712	51390	AIG1
NC_000006.12	143125787	143126216	51390	AIG1
NC_000006.12	146090593	146090738	2911	GRM1
NC_000006.12	148536129	148536239	23328	SASH1
NC_000006.12	148997943	148998225	10090	UST
NC_000006.12	149032978	149033354	10090	UST
NC_000006.12	149033452	149033696	10090	UST
NC_000006.12	150638868	150639055	57480	PLEKHG1
NC_000006.12	150934601	150934743	25902	MTHFD1L
NC_000006.12	151036256	151036380	25902	MTHFD1L
NC_000006.12	151041289	151041399	25902	MTHFD1L
NC_000006.12	153350127	153350272	105378066	LOC105378066
NC_000006.12	154071815	154071944	4988	OPRM1
NC_000006.12	154488866	154489010	154043	CNKSR3
NC_000006.12	155026487	155026682	26230	TIAM2
NC_000006.12	155154164	155154340	26230	TIAM2
NC_000006.12	157465315	157465461	79683	ZDHHC14
NC_000006.12	157529399	157529510	79683	ZDHHC14
NC_000006.12	157530193	157530305	79683	ZDHHC14
NC_000006.12	159184667	159184781	84624	FNDC1
NC_000006.12	161424539	161424649	5071	PRKN
NC_000006.12	162058346	162058572	5071	PRKN
NC_000006.12	162090857	162090992	5071	PRKN
NC_000006.12	163287781	163287891	135138	PACRG
NC_000006.12	164475655	164475917	107986667	LOC107986667
NC_000006.12	165417275	165417482	10846	PDE10A
NC_000006.12	165825396	165825545	10846	PDE10A
NC_000006.12	168007650	168007808	3834	KIF25
NC_000007.14	1961919	1962145	8379	MAD1L1
NC_000007.14	7492712	7492822	340267	COL28A1
NC_000007.14	7864710	7864848	729852	UMAD1
NC_000007.14	9796293	9796473	105375147	LOC105375147
NC_000007.14	9797216	9797354	105375147	LOC105375147
NC_000007.14	17213609	17213719	101927609	LOC101927609
NC_000007.14	17213609	17213719	107986772	LOC107986772
NC_000007.14	17557834	17558005	101927630	LINC02889
NC_000007.14	18685061	18685185	9734	HDAC9
NC_000007.14	18770197	18770358	9734	HDAC9
NC_000007.14	19405019	19405227	105375179	LOC105375179
NC_000007.14	19581279	19581389	105375180	LOC105375180
NC_000007.14	20353043	20353168	3696	ITGB8
NC_000007.14	28115175	28115300	221895	JAZF1
NC_000007.14	28358400	28358623	9586	CREB5
NC_000007.14	29285522	29285653	1124	CHN2
NC_000007.14	29327615	29327749	1124	CHN2
NC_000007.14	33418210	33418403	27241	BBS9
NC_000007.14	33418559	33418703	27241	BBS9
NC_000007.14	33987453	33987563	168667	BMPER
NC_000007.14	36712184	36712294	313	AOAH
NC_000007.14	39589776	39589955	57002	YAE1
NC_000007.14	40221938	40222121	79783	SUGCT
NC_000007.14	40571773	40572120	105375244	LOC105375244
NC_000007.14	40571773	40572120	79783	SUGCT
NC_000007.14	47574094	47574329	64759	TNS3
NC_000007.14	48637562	48637743	154664	ABCA13
NC_000007.14	50664678	50664847	2887	GRB10
NC_000007.14	51045809	51045931	23242	COBL
NC_000007.14	55065205	55065315	1956	EGFR
NC_000007.14	55478097	55478236	81552	VOPP1
NC_000007.14	65287133	65287289	105375334	LOC105375334
NC_000007.14	69715348	69715476	26053	AUTS2
NC_000007.14	70072251	70072423	26053	AUTS2
NC_000007.14	70752949	70753059	26053	AUTS2
NC_000007.14	75732749	75732863	3092	HIP1
NC_000007.14	79779105	79779230	105375371	LOC105375371
NC_000007.14	81618513	81618630	100128317	LOC100128317
NC_000007.14	85071280	85071547	223117	SEMA3D
NC_000007.14	90816920	90817051	5218	CDK14
NC_000007.14	91165629	91165810	5218	CDK14
NC_000007.14	92737761	92737909	1021	CDK6
NC_000007.14	93327171	93327339	55610	VPS50
NC_000007.14	95411100	95411295	5445	PON2
NC_000007.14	96016889	96016999	1780	DYNC1I1
NC_000007.14	96304144	96304343	10165	SLC25A13
NC_000007.14	96657638	96657859	7979	SEM1
NC_000007.14	96667076	96667341	7979	SEM1
NC_000007.14	102872547	102872693	222235	FBXL13
NC_000007.14	111198458	111198571	83943	IMMP2L
NC_000007.14	111424784	111424994	83943	IMMP2L
NC_000007.14	111919701	111919982	9732	DOCK4
NC_000007.14	114685287	114685397	93986	FOXP2
NC_000007.14	116317410	116317563	105375463	LOC105375463
NC_000007.14	116706652	116706790	4233	MET
NC_000007.14	117645635	117645745	1080	CFTR
NC_000007.14	127766893	127767012	27044	SND1
NC_000007.14	127776897	127777147	27044	SND1
NC_000007.14	128085401	128085542	27044	SND1
NC_000007.14	129047910	129048033	23534	TNPO3
NC_000007.14	129228850	129228973	23382	AHCYL2
NC_000007.14	129947874	129948016	7328	UBE2H
NC_000007.14	130838783	130838971	105375508	LOC105375508
NC_000007.14	130913335	130913445	378805	LINC-PINT
NC_000007.14	133829470	133829580	60412	EXOC4
NC_000007.14	136957570	136957709	1129	CHRM2
NC_000007.14	136957570	136957709	349160	LOC349160
NC_000007.14	137146149	137146268	349160	LOC349160
NC_000007.14	137953193	137953351	100130880	CREB3L2-AS1
NC_000007.14	137953193	137953351	64764	CREB3L2
NC_000007.14	139732277	139732387	28996	HIPK2
NC_000007.14	139734579	139734712	28996	HIPK2
NC_000007.14	140611820	140611950	27147	DENND2A
NC_000007.14	141456388	141456533	100507421	TMEM178B
NC_000007.14	146654077	146654400	26047	CNTNAP2-2
NC_000007.14	146656051	146656196	26047	CNTNAP2-2
NC_000007.14	155667619	155667740	155435	RBM33
NC_000007.14	158818553	158818663	57488	ESYT2
NC_000008.11	28348299	28348449	55893	ZNF395
NC_000008.11	38936788	38936908	59339	PLEKHA2
NC_000008.11	41798347	41798457	105379392	LOC105379392
NC_000008.11	41798347	41798457	286	ANK1
NC_000008.11	47353532	47353849	23514	SPIDR
NC_000008.11	48408565	48408711	105375821	LOC105375821
NC_000008.11	48591669	48591922	101929268	LOC101929268
NC_000008.11	50666279	50666410	54212	SNTG1
NC_000008.11	51668008	51668120	137902	PXDNL
NC_000008.11	69031507	69031788	100505718	LINC01592
NC_000008.11	69508926	69509036	23213	SULF1
NC_000008.11	70366103	70366263	10499	NCOA2
NC_000008.11	74667562	74667903	441355	MIR2052HG
NC_000008.11	76461291	76461438	101926978	LINC01111
NC_000008.11	78208159	78208277	105375911	LOC105375911
NC_000008.11	78780560	78780699	3574	IL7
NC_000008.11	86108798	86109010	245972	ATP6V0D2
NC_000008.11	86127824	86128072	245972	ATP6V0D2
NC_000008.11	90701278	90701392	105375633	LOC105375633
NC_000008.11	95800595	95800722	100616530	CFAP418-AS1
NC_000008.11	96733994	96734106	10404	CPQ
NC_000008.11	98963272	98963382	107986872	LOC107986872
NC_000008.11	107415037	107415164	284	ANGPT1
NC_000008.11	108033851	108034104	340419	RSPO2
NC_000008.11	108071332	108071502	340419	RSPO2
NC_000008.11	108656624	108656778	157753	TMEM74
NC_000008.11	109611232	109611379	55638	SYBU
NC_000008.11	112445580	112445753	114788	CSMD3
NC_000008.11	115418320	115418746	7227	TRPS1
NC_000008.11	115590228	115590455	7227	TRPS1
NC_000008.11	116086047	116086165	100859921	LINC00536
NC_000008.11	116231525	116231717	100859921	LINC00536
NC_000008.11	116261466	116261581	100859921	LINC00536
NC_000008.11	117225224	117225414	105375716	LOC105375716
NC_000008.11	117589524	117589655	105375721	LOC105375721
NC_000008.11	117669826	117669986	105375721	LOC105375721
NC_000008.11	117847760	117848011	2131	EXT1
NC_000008.11	117881387	117881887	2131	EXT1
NC_000008.11	118018709	118018856	2131	EXT1
NC_000008.11	118029831	118029943	2131	EXT1
NC_000008.11	118341491	118341633	105375724	LOC105375724
NC_000008.11	118341491	118341633	401474	SAMD12
NC_000008.11	118843868	118843978	105375723	LOC105375723
NC_000008.11	118990705	118990830	10584	COLEC10
NC_000008.11	119559160	119559287	5168	ENPP2
NC_000008.11	120780342	120780473	6641	SNTB1
NC_000008.11	122474203	122474372	105375734	SMILR
NC_000008.11	123026199	123026332	79139	DERL1
NC_000008.11	125111006	125111180	286053	NSMCE2
NC_000008.11	125349652	125349856	286053	NSMCE2
NC_000008.11	125525389	125525595	105375746	LOC105375746
NC_000008.11	127852077	127852187	5820	PVT1
NC_000008.11	127891632	127891742	5820	PVT1
NC_000008.11	127928869	127928985	5820	PVT1
NC_000008.11	128016095	128016377	5820	PVT1
NC_000008.11	128074565	128074736	5820	PVT1
NC_000008.11	128540639	128540811	101927774	LINC00824-2
NC_000008.11	128542396	128542601	101927774	LINC00824-2
NC_000008.11	129627203	129627324	137196	CCDC26
NC_000008.11	130096506	130096731	50807	ASAP1
NC_000008.11	130193743	130194105	50807	ASAP1
NC_000008.11	130232884	130233015	50807	ASAP1
NC_000008.11	130253105	130253234	50807	ASAP1
NC_000008.11	130263803	130263997	50807	ASAP1
NC_000008.11	130264739	130264856	50807	ASAP1
NC_000008.11	131843198	131843411	107986976	LOC107986976
NC_000008.11	131845430	131845578	107986976	LOC107986976
NC_000008.11	131858110	131858329	107986976	LOC107986976
NC_000008.11	132947457	132947568	7038	TG
NC_000008.11	133092117	133092389	6503	SLA
NC_000008.11	133092117	133092389	7038	TG
NC_000008.11	133130914	133131070	7038	TG
NC_000008.11	133147343	133147545	105375769	LOC105375769
NC_000008.11	133216550	133216751	8840	CCN4
NC_000008.11	144836408	144836564	7553	ZNF7
NC_000009.12	2025290	2025420	6595	SMARCA2
NC_000009.12	2109401	2109549	6595	SMARCA2
NC_000009.12	2570651	2570795	401491	VLDLR-AS1
NC_000009.12	4225350	4225778	169792	GLIS3
NC_000009.12	6968414	6968524	23081	KDM4C
NC_000009.12	8823207	8823317	5789	PTPRD
NC_000009.12	16030668	16030801	203238	CCDC171
NC_000009.12	16627881	16628215	54796	BNC2
NC_000009.12	18490691	18490859	92949	ADAMTSL1
NC_000009.12	19992762	19992891	25769	SLC24A2
NC_000009.12	26369325	26369435	105375999	LOC105375999
NC_000009.12	27366184	27366294	79817	MOB3B
NC_000009.12	28213106	28213264	158038	LINGO2
NC_000009.12	37294427	37294537	84186	ZCCHC7
NC_000009.12	41034786	41034924	100132352	FRG1HP
NC_000009.12	41034786	41034924	595135	PGM5P2
NC_000009.12	43130711	43130836	102724904	LOC102724904
NC_000009.12	68397142	68397289	105376070	LOC105376070
NC_000009.12	68397142	68397289	5239	PGM5
NC_000009.12	69503092	69503233	320	APBA1-2
NC_000009.12	70420064	70420204	101927086	KLF9-DT
NC_000009.12	70601262	70601372	101927086	KLF9-DT
NC_000009.12	70601262	70601372	80036	TRPM3
NC_000009.12	76654606	76654807	105376095	LOC105376095
NC_000009.12	76654606	76654807	158471	PRUNE2
NC_000009.12	77843790	77843900	2776	GNAQ
NC_000009.12	79611109	79611228	7091	TLE4
NC_000009.12	80874406	80874685	107987084	LOC107987084
NC_000009.12	81738117	81738351	101927502	LOC101927502
NC_000009.12	81896277	81896408	105376108	LOC105376108
NC_000009.12	81916248	81916400	105376108	LOC105376108
NC_000009.12	81916248	81916400	347127	SPATA31D5P
NC_000009.12	83435431	83435541	257019	FRMD3
NC_000009.12	84976111	84976245	4915	NTRK2
NC_000009.12	85944818	85944928	60560	NAA35
NC_000009.12	86424254	86424586	102724080	LOC102724080
NC_000009.12	87702176	87702301	1612	DAPK1
NC_000009.12	91777567	91777687	4920	ROR2
NC_000009.12	91909016	91909126	4920	ROR2
NC_000009.12	95198054	95198327	2176	FANCC
NC_000009.12	96241458	96241604	3293	HSD17B3
NC_000009.12	96554443	96554560	8555	CDC14B
NC_000009.12	96875211	96875346	158431	ZNF782
NC_000009.12	98989771	98989935	1306	COL15A1
NC_000009.12	100111298	100111524	27130	INVS
NC_000009.12	104830147	104830258	19	ABCA1
NC_000009.12	107968096	107968206	105376211	LOC105376211
NC_000009.12	108049187	108049544	105376214	LOC105376214
NC_000009.12	110969962	110970188	1902	LPAR1
NC_000009.12	111013308	111013487	1902	LPAR1
NC_000009.12	111728716	111728924	158401	SHOC1
NC_000009.12	112037392	112037641	105376220	LOC105376220
NC_000009.12	114677565	114677675	100505478	TEX48
NC_000009.12	115211988	115212127	50514	DELEC1
NC_000009.12	115231276	115231432	50514	DELEC1
NC_000009.12	120532516	120532733	55755	CDK5RAP2
NC_000009.12	124259659	124259770	10783	NEK6
NC_000009.12	124259659	124259770	613206	LOC613206
NC_000009.12	124665405	124665565	100379345	MIR181A2HG
NC_000009.12	124665405	124665565	2649	NR6A1
NC_000009.12	124812585	124812696	169611	OLFML2A
NC_000009.12	127545864	127545981	64855	NIBAN2
NC_000009.12	131524696	131524855	83549	UCK1
NC_000009.12	132597214	132597335	64794	DDX31
NC_000009.12	132647436	132647697	64794	DDX31
NC_000010.11	12954942	12955052	83643	CCDC3
NC_000010.11	21184361	21184596	10529	NEBL
NC_000010.11	22552963	22553146	5305	PIP4K2A
NC_000010.11	24446843	24446962	56243	KIAA1217
NC_000010.11	28679029	28679154	25805	BAMBI
NC_000010.11	29659045	29659304	6840	SVIL
NC_000010.11	31071742	31071856	105376481	LOC105376481
NC_000010.11	33010318	33010639	101929475	ITGB1-DT
NC_000010.11	33248738	33248902	8829	NRP1
NC_000010.11	35432779	35432973	219771	CCNY
NC_000010.11	52639687	52639919	105378305	LOC105378305
NC_000010.11	52677201	52677342	105378305	LOC105378305
NC_000010.11	52706869	52706990	105378305	LOC105378305
NC_000010.11	58435221	58435527	105378316	LOC105378316
NC_000010.11	60422171	60422296	288	ANK3
NC_000010.11	62433413	62433546	22891	ZNF365
NC_000010.11	63124054	63124191	105378328	LOC105378328
NC_000010.11	63481995	63482179	221037	JMJD1C
NC_000010.11	63692649	63692841	107984238	LOC107984238
NC_000010.11	63700235	63700442	107984238	LOC107984238
NC_000010.11	68106818	68106928	84665	MYPN
NC_000010.11	68648075	68648267	80312	TET1
NC_000010.11	72334960	72335208	54788	DNAJB12
NC_000010.11	75773548	75773707	83938	LRMDA
NC_000010.11	76352463	76352578	83938	LRMDA
NC_000010.11	76559061	76559381	83938	LRMDA
NC_000010.11	77177748	77177885	3778	KCNMA1
NC_000010.11	79153924	79154034	57178	ZMIZ1
NC_000010.11	89481773	89481900	387700	SLC16A12
NC_000010.11	89653437	89653575	105378421	LOC105378421
NC_000010.11	93458886	93458996	26509	MYOF
NC_000010.11	95237848	95238008	9124	PDLIM1
NC_000010.11	103504405	103504573	102724341	NEURL1-AS1
NC_000010.11	103504405	103504573	9148	NEURL1
NC_000010.11	110429308	110429494	105378482	LOC105378482
NC_000010.11	110978318	110978444	8036	SHOC2
NC_000010.11	113093992	113094102	6934	TCF7L2
NC_000010.11	113107375	113107531	6934	TCF7L2
NC_000010.11	119808066	119808208	105378513	LOC105378513
NC_000010.11	119808066	119808208	22876	INPP5F
NC_000010.11	120969335	120969476	105378519	LOC105378519
NC_000011.10	8768718	8768960	102724784	LOC102724784
NC_000011.10	8768718	8768960	105376539	LOC105376539
NC_000011.10	8768718	8768960	6764	DENND2B
NC_000011.10	10490614	10490729	272	AMPD3
NC_000011.10	12175982	12176196	9645	MICAL2
NC_000011.10	12200481	12200693	9645	MICAL2
NC_000011.10	19054733	19054865	117194	MRGPRX2
NC_000011.10	19890376	19890521	89797	NAV2
NC_000011.10	27464475	27464589	55366	LGR4
NC_000011.10	28939505	28939624	105376603	LINC02742
NC_000011.10	28939505	28939624	105376604	LOC105376604
NC_000011.10	34750391	34750558	102723568	LOC102723568
NC_000011.10	36455834	36456019	79899	PRR5L
NC_000011.10	41714087	41714331	105376640	LINC02741
NC_000011.10	43831129	43831239	107984328	LOC107984328
NC_000011.10	43831129	43831239	51144	HSD17B12
NC_000011.10	48325028	48325188	256144	OR4C3
NC_000011.10	68342702	68342815	4041	LRP5
NC_000011.10	82402681	82402791	101928989	MIR4300HG
NC_000011.10	85815287	85815397	54843	SYTL2
NC_000011.10	86743714	86743873	107984427	ME3-DT
NC_000011.10	93494342	93494563	56935	SMCO4
NC_000011.10	93948294	93948430	101060084	LOC101060084
NC_000011.10	96057668	96057779	84441	MAML2
NC_000011.10	100890877	100890987	143872	ARHGAP42
NC_000011.10	102603097	102603307	9313	MMP20
NC_000011.10	103609495	103609645	105369463	LOC105369463
NC_000011.10	104028560	104028717	80310	PDGFD
NC_000011.10	113106636	113106795	4684	NCAM1
NC_000011.10	113262081	113262212	4684	NCAM1
NC_000011.10	113675107	113675306	107984390	LOC107984390
NC_000011.10	114160093	114160341	101928875	LOC101928875
NC_000011.10	114160093	114160341	7704	ZBTB16
NC_000011.10	114162876	114163116	101928875	LOC101928875
NC_000011.10	114162876	114163116	7704	ZBTB16
NC_000011.10	115247461	115247651	23705	CADM1
NC_000011.10	117072660	117072791	23387	SIK3
NC_000011.10	120125088	120125227	23650	TRIM29
NC_000011.10	120344475	120344585	23365	ARHGEF12
NC_000011.10	120400856	120400977	23365	ARHGEF12
NC_000011.10	120432236	120432346	23365	ARHGEF12
NC_000012.12	1350382	1350531	23085	ERC1-2
NC_000012.12	5258345	5258456	105369617	LOC105369617
NC_000012.12	5259539	5259659	105369617	LOC105369617
NC_000012.12	6376244	6376424	4055	LTBR
NC_000012.12	6376244	6376424	6337	SCNN1A
NC_000012.12	7433386	7433496	283316	CD163L1
NC_000012.12	10301268	10301428	3824	KLRD1
NC_000012.12	10304217	10304372	3824	KLRD1
NC_000012.12	10385431	10385560	100528032	KLRC4-KLRK1
NC_000012.12	10385431	10385560	101928100	KLRK1-AS1
NC_000012.12	10385431	10385560	22914	KLRK1
NC_000012.12	10392513	10392660	100528032	KLRC4-KLRK1
NC_000012.12	10392513	10392660	101928100	KLRK1-AS1
NC_000012.12	12820138	12820287	51202	DDX47
NC_000012.12	15122442	15122631	107984506	LOC107984506
NC_000012.12	15122442	15122631	85004	RERG
NC_000012.12	15629171	15629361	2059	EPS8
NC_000012.12	19151461	19151581	54477	PLEKHA5
NC_000012.12	20421695	20421805	5139	PDE3A
NC_000012.12	23684236	23684397	6660	SOX5
NC_000012.12	24901124	24901237	586	BCAT1
NC_000012.12	28278614	28278724	55297	CCDC91
NC_000012.12	28457956	28458067	55297	CCDC91
NC_000012.12	28489402	28489512	55297	CCDC91
NC_000012.12	29320480	29320695	55711	FAR2
NC_000012.12	29741647	29741823	83857	TMTC1
NC_000012.12	31605496	31605712	100874249	DENND5B-AS1
NC_000012.12	46774154	46774407	55089	SLC38A4
NC_000012.12	47096000	47096119	91523	PCED1B
NC_000012.12	53770368	53770543	107984525	LOC107984525
NC_000012.12	58552909	58553079	105369789	LOC105369789
NC_000012.12	58712086	58712239	100506869	LOC100506869
NC_000012.12	58712086	58712239	101927653	LINC02388
NC_000012.12	58877446	58877556	121227	LRIG3
NC_000012.12	62685076	62685209	57460	PPM1H
NC_000012.12	62703059	62703191	57460	PPM1H
NC_000012.12	64190029	64190172	144577	KICS2
NC_000012.12	65493353	65493469	100507065	LOC100507065
NC_000012.12	65518959	65519157	100507065	LOC100507065
NC_000012.12	65604003	65604113	100507065	LOC100507065
NC_000012.12	65604003	65604113	105369807	LINC02454
NC_000012.12	65879962	65880140	100129940	HMGA2-AS1
NC_000012.12	65879962	65880140	8091	HMGA2
NC_000012.12	67382335	67382505	105369813	LOC105369813
NC_000012.12	67382615	67382737	105369813	LOC105369813
NC_000012.12	67456690	67456858	105369812	LOC105369812
NC_000012.12	67520741	67520896	100507175	LINC02408
NC_000012.12	67981290	67981427	107984526	LOC107984526
NC_000012.12	68106189	68106413	107984526	LOC107984526
NC_000012.12	71557135	71557261	105369833	LOC105369833
NC_000012.12	71557135	71557261	8549	LGR5
NC_000012.12	77624447	77624559	89795	NAV3
NC_000012.12	77667187	77667354	89795	NAV3
NC_000012.12	77667433	77667558	89795	NAV3
NC_000012.12	89671603	89671785	490	ATP2B1
NC_000012.12	89693990	89694117	490	ATP2B1
NC_000012.12	90987205	90987350	1833	EPYC
NC_000012.12	91419965	91420081	105369896	LOC105369896
NC_000012.12	91460644	91460788	105369896	LOC105369896
NC_000012.12	93886600	93886716	8738	CRADD
NC_000012.12	94614306	94614474	57458	TMCC3
NC_000012.12	95649525	95649649	100132594	PGAM1P5
NC_000012.12	98857278	98857422	56899	ANKS1B
NC_000012.12	103505437	103505612	374470	C12orf42
NC_000012.12	103851266	103851405	253724	TTC41P
NC_000012.12	107359580	107359695	121551	BTBD11
NC_000012.12	108302943	108303073	1240	CMKLR1
NC_000012.12	108307195	108307309	1240	CMKLR1
NC_000012.12	116027275	116027409	23389	MED13L
NC_000012.12	116138431	116138578	23389	MED13L
NC_000012.12	117519008	117519132	283455	KSR2
NC_000012.12	117803130	117803277	283455	KSR2
NC_000012.12	123057544	123057654	57605	PITPNM2
NC_000012.12	127650691	127650949	105370068	LOC105370068
NC_000012.12	132812776	132812886	2802	GOLGA3
NC_000012.12	132813034	132813180	2802	GOLGA3
NC_000013.11	20419690	20419800	51084	CRYL1
NC_000013.11	20420036	20420216	51084	CRYL1
NC_000013.11	23701601	23701752	105370114	LOC105370114
NC_000013.11	27079793	27079910	219333	USP12
NC_000013.11	30743645	30743822	241	ALOX5AP
NC_000013.11	33191615	33191730	90627	STARD13
NC_000013.11	33251430	33251571	90627	STARD13
NC_000013.11	33264230	33264447	90627	STARD13
NC_000013.11	34349365	34349548	105370158	LINC02343
NC_000013.11	37651490	37651616	7223	TRPC4
NC_000013.11	37652066	37652281	7223	TRPC4
NC_000013.11	39385275	39385389	10186	LHFPL6
NC_000013.11	41060145	41060265	1997	ELF1
NC_000013.11	41267185	41267404	9617	MTRF1
NC_000013.11	41520485	41520638	105370174	LOC105370174
NC_000013.11	41562226	41562346	105370174	LOC105370174
NC_000013.11	41563410	41563820	105370174	LOC105370174
NC_000013.11	41588968	41589136	23078	VWA8
NC_000013.11	41613909	41614120	23078	VWA8
NC_000013.11	41694998	41695109	23078	VWA8
NC_000013.11	41746367	41746620	23078	VWA8
NC_000013.11	42049527	42049677	160851	DGKH
NC_000013.11	43005562	43005672	105370179	LOC105370179
NC_000013.11	43522905	43523072	55068	ENOX1
NC_000013.11	43523211	43523376	55068	ENOX1
NC_000013.11	43572709	43572953	55068	ENOX1
NC_000013.11	44720129	44720247	105370185	LOC105370185
NC_000013.11	44922595	44922705	107984619	LOC107984619
NC_000013.11	45055712	45055822	107984596	LOC107984596
NC_000013.11	45189704	45189848	2963	GTF2F2
NC_000013.11	45236174	45236331	105370190	LOC105370190
NC_000013.11	45236174	45236331	2963	GTF2F2
NC_000013.11	46354921	46355047	80183	RUBCNL
NC_000013.11	46631060	46631258	23143	LRCH1
NC_000013.11	59673535	59673754	81624	DIAPH3
NC_000013.11	62875296	62875541	105370233	LOC105370233
NC_000013.11	62879158	62879296	105370233	LOC105370233
NC_000013.11	67063127	67063327	5101	PCDH9
NC_000013.11	67135558	67135704	5101	PCDH9
NC_000013.11	75359377	75359502	9882	TBC1D4
NC_000013.11	75702591	75702733	4008	LMO7
NC_000013.11	87536676	87536786	642345	MIR4500HG
NC_000013.11	94195835	94196033	10082	GPC6
NC_000013.11	94249620	94249802	10082	GPC6
NC_000013.11	95020392	95020557	10257	ABCC4
NC_000013.11	97600583	97600728	105370324	LOC105370324
NC_000013.11	99281853	99282004	337867	UBAC2
NC_000013.11	110499672	110499823	1284	COL4A2
NC_000013.11	113808396	113808582	348013	TMEM255B
NC_000013.11	113928118	113928228	100861555	LINC00565
NC_000014.9	22296803	22296913	6955	TRA
NC_000014.9	25151456	25151758	105370414	LINC02286
NC_000014.9	32400606	32400724	9472	AKAP6
NC_000014.9	33253664	33253792	64067	NPAS3
NC_000014.9	35051902	35052063	283635	FAM177A1
NC_000014.9	36997008	36997121	89874	SLC25A21
NC_000014.9	37078246	37078416	89874	SLC25A21
NC_000014.9	51305049	51305193	161342	LINC00519
NC_000014.9	52318956	52319067	5732	PTGER2
NC_000014.9	52458026	52458292	57544	TXNDC16
NC_000014.9	53458376	53458710	105370504	LOC105370504
NC_000014.9	53670844	53671141	105370504	LOC105370504
NC_000014.9	53715567	53715677	105370503	LINC02331
NC_000014.9	53715567	53715677	105370504	LOC105370504
NC_000014.9	55588537	55588758	3895	KTN1
NC_000014.9	61466259	61466394	5583	PRKCH
NC_000014.9	67973561	67973671	5890	RAD51B
NC_000014.9	68140606	68140716	105370546	LOC105370546
NC_000014.9	68140606	68140716	5890	RAD51B
NC_000014.9	68147011	68147122	105370546	LOC105370546
NC_000014.9	68147011	68147122	5890	RAD51B
NC_000014.9	71533567	71533680	26037	SIPA1L1
NC_000014.9	72782041	72782189	8110	DPF3
NC_000014.9	78401997	78402113	9369	NRXN3
NC_000014.9	79045446	79045589	9369	NRXN3
NC_000014.9	79057024	79057163	9369	NRXN3
NC_000014.9	80491210	80491371	145508	CEP128
NC_000014.9	80960709	80960910	7253	TSHR
NC_000014.9	81366338	81366522	85439	STON2
NC_000014.9	81401584	81401694	85439	STON2
NC_000014.9	81810648	81810781	107984704	LOC107984704
NC_000014.9	89208017	89208203	1112	FOXN3
NC_000014.9	89426035	89426146	1112	FOXN3
NC_000014.9	90871608	90871732	9252	RPS6KA5
NC_000014.9	99579857	99579982	317762	CCDC85C
NC_000014.9	101878295	101878552	5527	PPP2R5C
NC_000014.9	102807612	102807763	7187	TRAF3
NC_000015.10	25785378	25785492	57194	ATP10A
NC_000015.10	33154829	33154969	342184	FMN1-4
NC_000015.10	40787465	40787685	55192	DNAJC17
NC_000015.10	48582658	48582798	2200	FBN1
NC_000015.10	52653434	52653559	56204	FAM214A
NC_000015.10	54150389	54150554	440279	UNC13C
NC_000015.10	58470105	58470219	101928694	LIPC-AS1
NC_000015.10	58470105	58470219	3990	LIPC
NC_000015.10	58534632	58534818	3990	LIPC
NC_000015.10	59434630	59434767	145773	FAM81A
NC_000015.10	60371264	60371477	302	ANXA2
NC_000015.10	60379622	60379751	302	ANXA2
NC_000015.10	61050148	61050269	107984805	LOC107984805
NC_000015.10	61050148	61050269	6095	RORA
NC_000015.10	61099149	61099335	107984805	LOC107984805
NC_000015.10	61099149	61099335	6095	RORA
NC_000015.10	61555826	61555941	107984782	LOC107984782
NC_000015.10	61556121	61556231	107984782	LOC107984782
NC_000015.10	62517682	62517792	83660	TLN2
NC_000015.10	62769771	62769881	83660	TLN2
NC_000015.10	67091368	67091500	4088	SMAD3
NC_000015.10	67098539	67098652	4088	SMAD3
NC_000015.10	67185963	67186078	4088	SMAD3
NC_000015.10	70713974	70714158	55075	UACA
NC_000015.10	71268160	71268292	79875	THSD4
NC_000015.10	71588927	71589037	79875	THSD4
NC_000015.10	80156048	80156165	2184	FAH
NC_000015.10	84992730	84992841	5151	PDE8A
NC_000015.10	85479341	85479479	11214	AKAP13
NC_000015.10	86538281	86538391	123624	AGBL1
NC_000015.10	87419391	87419559	105370956	LOC105370956
NC_000015.10	93523602	93523756	105370982	LOC105370982
NC_000015.10	94083717	94083854	101927112	LINC01581
NC_000015.10	94083717	94083854	105369203	LOC105369203
NC_000015.10	94206605	94206774	105370984	LOC105370984
NC_000015.10	95032243	95032354	105370991	LOC105370991
NC_000015.10	98727712	98727826	3480	IGF1R
NC_000015.10	98777107	98777239	3480	IGF1R
NC_000015.10	99124019	99124164	23336	SYNM
NC_000015.10	99324050	99324271	123355	LRRC28
NC_000015.10	100592912	100593065	55180	LINS1
NC_000016.10	11078152	11078344	23274	CLEC16A
NC_000016.10	11118622	11118746	23274	CLEC16A
NC_000016.10	11359570	11359680	105371082	LOC105371082
NC_000016.10	24701009	24701174	27327	TNRC6A-2
NC_000016.10	27273932	27274042	400512	NSMCE1-DT
NC_000016.10	35516724	35516867	105371204	LOC105371204
NC_000016.10	48123227	48123378	94160	ABCC12
NC_000016.10	52050539	52050829	388276	LINC02911
NC_000016.10	53091034	53091171	80205	CHD9
NC_000016.10	53864954	53865109	79068	FTO
NC_000016.10	53915815	53915930	79068	FTO
NC_000016.10	54648776	54648887	105371274	LOC105371274
NC_000016.10	64440532	64440741	105371310	LOC105371310
NC_000016.10	65392896	65393006	283867	LINC00922
NC_000016.10	73845347	73845583	463	ZFHX3
NC_000016.10	87457852	87457988	23174	ZCCHC14
NC_000017.11	8154349	8154578	5187	PER1
NC_000017.11	16419621	16419799	51393	TRPV2
NC_000017.11	19534800	19534913	55244	SLC47A1
NC_000017.11	27544660	27544770	8844	KSR1
NC_000017.11	27546008	27546150	8844	KSR1
NC_000017.11	28808937	28809170	55731	FAM222B
NC_000017.11	31495176	31495304	84440	RAB11FIP4
NC_000017.11	33435804	33435942	40	ASIC2
NC_000017.11	33871817	33871966	40	ASIC2
NC_000017.11	33982211	33982324	107985038	LOC107985038
NC_000017.11	33982211	33982324	40	ASIC2
NC_000017.11	39819441	39819574	22806	IKZF3
NC_000017.11	47267512	47267693	3690	ITGB3
NC_000017.11	55162169	55162313	252983	STXBP4
NC_000017.11	57422835	57422945	124540	MSI2
NC_000017.11	58224467	58224601	105371841	LOC105371841
NC_000017.11	58968832	58968973	22843	PPM1E
NC_000017.11	58968832	58968973	4591	TRIM37
NC_000017.11	59754735	59754883	81671	VMP1
NC_000017.11	59756340	59756450	81671	VMP1
NC_000017.11	59786600	59786813	81671	VMP1
NC_000017.11	61247560	61247671	54828	BCAS3
NC_000017.11	63032722	63032863	26115	TANC2
NC_000017.11	63275480	63275612	26115	TANC2
NC_000017.11	63285709	63285859	26115	TANC2
NC_000017.11	63433367	63433477	1534	CYB561
NC_000017.11	64385237	64385352	5175	PECAM1
NC_000017.11	65022901	65023015	10672	GNA13
NC_000017.11	65785187	65785393	201134	CEP112
NC_000017.11	66423582	66423794	5578	PRKCA
NC_000017.11	66425899	66426044	5578	PRKCA
NC_000017.11	66467111	66467285	5578	PRKCA
NC_000017.11	66509656	66509766	5578	PRKCA
NC_000017.11	66542027	66542161	5578	PRKCA
NC_000017.11	66981955	66982243	27092	CACNG4
NC_000017.11	67491242	67491353	26207	PITPNC1
NC_000017.11	67650910	67651043	26207	PITPNC1
NC_000017.11	68981425	68981535	10350	ABCA9
NC_000017.11	69762132	69762288	101928122	LINC01483
NC_000017.11	69967942	69968089	102723487	LINC01497
NC_000017.11	69968181	69968321	102723487	LINC01497
NC_000017.11	70076287	70076413	3773	KCNJ16
NC_000017.11	71188871	71189034	101928165	CASC17
NC_000017.11	71189270	71189420	101928165	CASC17
NC_000017.11	72420034	72420145	100499467	LINC00673
NC_000017.11	72423116	72423226	100499467	LINC00673
NC_000017.11	72684032	72684191	201266	SLC39A11
NC_000017.11	72716174	72716476	201266	SLC39A11
NC_000017.11	75685065	75685312	29115	SAP30BP
NC_000017.11	75691419	75691575	29115	SAP30BP
NC_000017.11	75693585	75693781	29115	SAP30BP
NC_000017.11	77125444	77125752	105371901	LOC105371901
NC_000017.11	77125444	77125752	6397	SEC14L1
NC_000017.11	77342732	77342864	10801	SEPTIN9-2
NC_000017.11	77963647	77963772	57690	TNRC6C
NC_000017.11	79739224	79739484	339221	ENPP7
NC_000017.11	80724935	80725045	107985021	LOC107985021
NC_000017.11	80724935	80725045	57521	RPTOR
NC_000017.11	81081711	81081848	10458	BAIAP2
NC_000017.11	81082833	81082966	10458	BAIAP2
NC_000017.11	81094922	81095032	10458	BAIAP2
NC_000017.11	81566847	81567027	55666	NPLOC4
NC_000017.11	82007852	82008004	79058	ASPSCR1
NC_000018.10	363444	363561	81035	COLEC12
NC_000018.10	6744304	6744430	79822	ARHGAP28
NC_000018.10	12337030	12337166	107985154	LOC107985154
NC_000018.10	12337030	12337166	10939	AFG3L2
NC_000018.10	33906199	33906323	8715	NOL4
NC_000018.10	58338306	58338478	23327	NEDD4L
NC_000018.10	59054897	59055267	390858	OACYLP
NC_000018.10	75409030	75409140	105372200	LOC105372200
NC_000019.10	2627577	2627787	2788	GNG7
NC_000019.10	3305230	3305447	105372244	LOC105372244
NC_000019.10	6745016	6745190	107985302	LOC107985302
NC_000019.10	6745016	6745190	9322	TRIP10
NC_000019.10	13053955	13054065	4784	NFIX
NC_000019.10	17406393	17406504	105221694	BISPR
NC_000019.10	17406393	17406504	93343	MVB12A
NC_000019.10	21117293	21117428	148206	ZNF714
NC_000019.10	22756811	22756979	7652	ZNF99
NC_000019.10	31960537	31960669	105372363	LINC01837
NC_000019.10	42468316	42468426	100996307	LIPE-AS1
NC_000019.10	46080658	46080834	147920	IGFL2
NC_000019.10	48997972	48998097	10856	RUVBL2
NC_000020.11	3123673	3123836	100134015	UBOX5-AS1
NC_000020.11	3123673	3123836	22888	UBOX5
NC_000020.11	3995588	3995721	11237	RNF24
NC_000020.11	4225875	4225994	146	ADRA1D
NC_000020.11	8852213	8852404	23236	PLCB1
NC_000020.11	8855542	8855659	23236	PLCB1
NC_000020.11	9460751	9460875	5332	PLCB4
NC_000020.11	11902506	11902730	22903	BTBD3
NC_000020.11	13030132	13030263	55304	SPTLC3
NC_000020.11	14012816	14012973	140733	MACROD2
NC_000020.11	15836826	15836936	140733	MACROD2
NC_000020.11	15889599	15889875	140733	MACROD2
NC_000020.11	15895276	15895386	140733	MACROD2
NC_000020.11	15895276	15895386	613266	LOC613266
NC_000020.11	18719525	18719667	92675	DTD1
NC_000020.11	19884998	19885237	54453	RIN2
NC_000020.11	19893537	19893691	54453	RIN2
NC_000020.11	20211578	20211712	26074	CFAP61
NC_000020.11	22414414	22414609	284788	LOC284788
NC_000020.11	24651264	24651392	79953	SYNDIG1
NC_000020.11	25237861	25238002	105372579	LOC105372579
NC_000020.11	25309031	25309203	26090	ABHD12
NC_000020.11	31712631	31712811	105372589	BCL2L1-AS1
NC_000020.11	31712631	31712811	598	BCL2L1
NC_000020.11	34271330	34271480	191	AHCY
NC_000020.11	35305819	35305947	55245	UQCC1
NC_000020.11	35443224	35443334	8200	GDF5
NC_000020.11	41112106	41112272	101927117	PLCG1-AS1
NC_000020.11	41112106	41112272	7150	TOP1
NC_000020.11	41424802	41424931	84181	CHD6
NC_000020.11	45779047	45779185	140686	WFDC3
NC_000020.11	46954448	46954609	2139	EYA2
NC_000020.11	47317335	47317523	23613	ZMYND8
NC_000020.11	47334118	47334469	23613	ZMYND8
NC_000020.11	49461047	49461259	3745	KCNB1
NC_000020.11	51661733	51661843	10079	ATP9A
NC_000020.11	51860400	51860589	101927678	LINC01429
NC_000021.9	14901467	14901847	107987295	LINC02246
NC_000021.9	14985404	14985518	8204	NRIP1
NC_000021.9	15422844	15422955	101927745	LOC101927745
NC_000021.9	15438079	15438197	101927745	LOC101927745
NC_000021.9	15439875	15440119	101927745	LOC101927745
NC_000021.9	15539440	15539638	105369302	LOC105369302
NC_000021.9	15932739	15932871	112268281	LOC112268281
NC_000021.9	16377310	16377477	388815	MIR99AHG
NC_000021.9	23090423	23090691	54012	ZNF299P
NC_000021.9	26888396	26888623	105372760	LOC105372760
NC_000021.9	28818868	28818978	29104	N6AMT1
NC_000021.9	34865703	34865817	861	RUNX1
NC_000021.9	35049196	35049306	861	RUNX1
NC_000021.9	38241052	38241241	3772	KCNJ15
NC_000021.9	38244904	38245119	3772	KCNJ15
NC_000021.9	38263597	38263727	3772	KCNJ15
NC_000021.9	38273779	38273889	3772	KCNJ15
NC_000021.9	38289838	38289967	3772	KCNJ15
NC_000021.9	38303364	38303502	3772	KCNJ15
NC_000021.9	38787666	38787827	107985480	LOC107985480
NC_000021.9	38902894	38903007	400867	LOC400867
NC_000021.9	38926026	38926241	400867	LOC400867
NC_000021.9	38985188	38985322	102724740	LOC102724740
NC_000021.9	41758591	41758707	54101	RIPK4
NC_000021.9	42048052	42048201	107985502	LOC107985502
NC_000021.9	43586087	43586288	11077	HSF2BP
NC_000021.9	44870001	44870124	754	PTTG1IP
NC_000021.9	44871558	44871668	754	PTTG1IP
NC_000021.9	45330217	45330327	105372838	LOC105372838
NC_000022.11	24402724	24402901	101730217	SPECC1L-ADORA2A
NC_000022.11	24402724	24402901	23384	SPECC1L
NC_000022.11	27534860	27534970	105372981	LOC105372981
NC_000022.11	28142460	28142586	23331	TTC28
NC_000022.11	28712526	28712766	11200	CHEK2
NC_000022.11	29044362	29044475	84133	ZNRF3
NC_000022.11	34850172	34850291	101926957	LINC02885
NC_000022.11	35191529	35191704	104310353	LINC01399
NC_000022.11	35627907	35628039	284912	LOC284912
NC_000022.11	37512638	37512777	29775	CARD10
NC_000022.11	43004515	43004637	11252	PACSIN2
NC_000022.11	44147962	44148072	29780	PARVB
NC_000022.11	47835999	47836109	284930	LOC284930
NC_000023.11	7084129	7084279	8226	PUDP
NC_000023.11	10235937	10236083	1183	CLCN4
NC_000023.11	10723045	10723191	4281	MID1
NC_000023.11	12412652	12412845	9758	FRMPD4
NC_000023.11	12825997	12826107	729412	PSMA6P2
NC_000023.11	12929874	12929984	349408	TLR8-AS1
NC_000023.11	13376860	13377196	105373137	LOC105373137
NC_000023.11	36282722	36282868	286464	CFAP47
NC_000023.11	38060617	38060736	94122	SYTL5
NC_000023.11	38215243	38215377	8406	SRPX
NC_000023.11	38271392	38271502	6103	RPGR
NC_000023.11	38312576	38312730	6103	RPGR
NC_000023.11	41155718	41155836	8239	USP9X
NC_000023.11	45506998	45507123	101927528	LINC01204
NC_000023.11	45758394	45758562	104457406	MIR222HG
NC_000023.11	48627010	48627120	107985695	LOC107985695
NC_000023.11	72620682	72620813	5255	PHKA1
NC_000023.11	104854338	104854498	26280	IL1RAPL2
NC_000023.11	120549047	120549260	8450	CUL4B
NC_000023.11	134600794	134600959	10761	PLAC1

## Sheet: BRD4-IP-DMSO_peak-gene
chr	peak start	peak end	gene id	symbol
NC_000001.11	8138027	8138236	107984915	LOC107984915
NC_000001.11	8211782	8212010	102724539	LINC01714
NC_000001.11	8212101	8212283	102724539	LINC01714
NC_000001.11	8877988	8878229	2023	ENO1
NC_000001.11	8878462	8878694	2023	ENO1
NC_000001.11	9182180	9182384	102724571	LNCTAM34A
NC_000001.11	9182180	9182384	106614088	MIR34AHG
NC_000001.11	9943203	9943412	64802	NMNAT1
NC_000001.11	9943203	9943412	84328	LZIC
NC_000001.11	15834816	15835061	729614	FLJ37453
NC_000001.11	23195760	23195943	3352	HTR1D
NC_000001.11	23196631	23196990	3352	HTR1D
NC_000001.11	23637463	23637672	259283	MDS2
NC_000001.11	30719340	30719522	100129196	MATN1-AS1
NC_000001.11	30719340	30719522	4146	MATN1
NC_000001.11	32755043	32755279	57648	KIAA1522
NC_000001.11	40258156	40258341	10269	ZMPSTE24
NC_000001.11	40691741	40691923	100130557	NFYC-AS1
NC_000001.11	40691741	40691923	4802	NFYC
NC_000001.11	40691741	40691923	9783	RIMS3
NC_000001.11	42941094	42941276	6513	SLC2A1
NC_000001.11	42941495	42941891	6513	SLC2A1
NC_000001.11	42958955	42959218	440584	SLC2A1-AS1
NC_000001.11	43206588	43206873	105378685	LOC105378685
NC_000001.11	43206588	43206873	149465	CFAP57
NC_000001.11	43207083	43207479	105378685	LOC105378685
NC_000001.11	43207083	43207479	149465	CFAP57
NC_000001.11	43763567	43763765	6487	ST3GAL3
NC_000001.11	44631825	44632223	55182	RNF220
NC_000001.11	44775546	44775770	6202	RPS8
NC_000001.11	44808050	44808363	149478	BTBD19
NC_000001.11	46302942	46303221	10489	LRRC41
NC_000001.11	48068702	48068890	105379778	LINC02794
NC_000001.11	59297094	59297309	55277	FGGY
NC_000001.11	59393510	59393874	55277	FGGY
NC_000001.11	66242664	66242943	5142	PDE4B
NC_000001.11	67749799	67749987	55970	GNG12
NC_000001.11	77536531	77536853	26289	AK5
NC_000001.11	77537148	77537361	26289	AK5
NC_000001.11	77540557	77540819	26289	AK5
NC_000001.11	93701548	93701929	8412	BCAR3
NC_000001.11	93702342	93702744	8412	BCAR3
NC_000001.11	93738415	93738831	8412	BCAR3
NC_000001.11	93814054	93814266	8412	BCAR3
NC_000001.11	94323215	94323471	105378859	LOC105378859
NC_000001.11	94323215	94323471	107985092	ARHGAP29-AS1
NC_000001.11	94323697	94324092	105378859	LOC105378859
NC_000001.11	94323697	94324092	107985092	ARHGAP29-AS1
NC_000001.11	94324802	94325021	105378859	LOC105378859
NC_000001.11	94324802	94325021	107985092	ARHGAP29-AS1
NC_000001.11	94325270	94325697	105378859	LOC105378859
NC_000001.11	94325270	94325697	107985092	ARHGAP29-AS1
NC_000001.11	94327098	94327369	105378859	LOC105378859
NC_000001.11	94327098	94327369	107985092	ARHGAP29-AS1
NC_000001.11	94327528	94327730	105378859	LOC105378859
NC_000001.11	94327528	94327730	107985092	ARHGAP29-AS1
NC_000001.11	94327850	94328167	105378859	LOC105378859
NC_000001.11	94327850	94328167	107985092	ARHGAP29-AS1
NC_000001.11	94335919	94336101	107985092	ARHGAP29-AS1
NC_000001.11	94579887	94580141	105378861	LOC105378861
NC_000001.11	94727828	94728080	101928079	SLC44A3-AS1
NC_000001.11	94802023	94802222	101928079	SLC44A3-AS1
NC_000001.11	95167923	95168366	100527978	TLCD4-RWDD3
NC_000001.11	95167923	95168366	101928118	LOC101928118
NC_000001.11	95167923	95168366	148534	TLCD4
NC_000001.11	95168694	95168899	100527978	TLCD4-RWDD3
NC_000001.11	95168694	95168899	101928118	LOC101928118
NC_000001.11	95168694	95168899	148534	TLCD4
NC_000001.11	111508275	111508555	57413	TMIGD3
NC_000001.11	111542190	111542393	57413	TMIGD3
NC_000001.11	111542190	111542393	5906	RAP1A
NC_000001.11	112619572	112619789	54879	ST7L
NC_000001.11	112619572	112619789	829	CAPZA1
NC_000001.11	114757612	114757851	7812	CSDE1
NC_000001.11	153565418	153566097	6273	S100A2
NC_000001.11	154220443	154220634	25912	C1orf43
NC_000001.11	154220443	154220634	9898	UBAP2L
NC_000001.11	154973077	154973259	6464	SHC1
NC_000001.11	156096710	156096912	4000	LMNA
NC_000001.11	158010840	158011155	55243	KIRREL1
NC_000001.11	158019455	158019705	55243	KIRREL1
NC_000001.11	158019770	158019960	55243	KIRREL1
NC_000001.11	160262262	160262450	100287049	LOC100287049
NC_000001.11	160262262	160262450	50717	DCAF8
NC_000001.11	172143154	172143336	100628315	DNM3OS
NC_000001.11	172143154	172143336	26052	DNM3
NC_000001.11	172255485	172256186	26052	DNM3
NC_000001.11	172358220	172358534	26052	DNM3
NC_000001.11	172358689	172359016	26052	DNM3
NC_000001.11	172361106	172361288	26052	DNM3
NC_000001.11	173824672	173824862	55157	DARS2
NC_000001.11	173824672	173824862	91687	CENPL
NC_000001.11	178239838	178240249	9462	RASAL2
NC_000001.11	184805694	184805876	116496	NIBAN1
NC_000001.11	185969917	185970181	83872	HMCN1
NC_000001.11	192610198	192610452	105371664	LOC105371664
NC_000001.11	192610198	192610452	107985241	LOC107985241
NC_000001.11	201559770	201559955	89796	NAV1
NC_000001.11	204363685	204363945	22874	PLEKHA6
NC_000001.11	224513793	224513975	149111	CNIH3
NC_000001.11	225700763	225700999	102723834	LOC102723834
NC_000001.11	231827680	231827872	100303453	TSNAX-DISC1
NC_000001.11	231827680	231827872	105373170	LOC105373170
NC_000001.11	231827680	231827872	27185	DISC1
NC_000002.12	8633865	8634108	105373411	LOC105373411
NC_000002.12	9142797	9143002	105373417	LOC105373417
NC_000002.12	9287563	9287758	8853	ASAP2
NC_000002.12	9288481	9288784	8853	ASAP2
NC_000002.12	11344917	11345138	9475	ROCK2
NC_000002.12	12317202	12317533	100506457	MIR3681HG
NC_000002.12	12317748	12318432	100506457	MIR3681HG
NC_000002.12	12318501	12318756	100506457	MIR3681HG
NC_000002.12	12318823	12319419	100506457	MIR3681HG
NC_000002.12	12320823	12321495	100506457	MIR3681HG
NC_000002.12	20052243	20052425	105373463	LAPTM4A-DT
NC_000002.12	20579167	20579582	64342	HS1BP3
NC_000002.12	20579640	20579845	64342	HS1BP3
NC_000002.12	20584143	20584356	64342	HS1BP3
NC_000002.12	20585259	20585529	64342	HS1BP3
NC_000002.12	27771687	27771892	9553	MRPL33
NC_000002.12	27795647	27795888	64080	RBKS
NC_000002.12	27796944	27797352	64080	RBKS
NC_000002.12	27797997	27799224	64080	RBKS
NC_000002.12	27799609	27799906	64080	RBKS
NC_000002.12	27800775	27801227	64080	RBKS
NC_000002.12	27802674	27802858	64080	RBKS
NC_000002.12	27955031	27955228	9577	BABAM2
NC_000002.12	27959258	27959744	9577	BABAM2
NC_000002.12	27960473	27960831	9577	BABAM2
NC_000002.12	27977995	27978210	9577	BABAM2
NC_000002.12	27988769	27989253	9577	BABAM2
NC_000002.12	27989746	27989971	9577	BABAM2
NC_000002.12	28160928	28161178	100505736	LOC100505736
NC_000002.12	28160928	28161178	9577	BABAM2
NC_000002.12	28161254	28161806	100505736	LOC100505736
NC_000002.12	28161254	28161806	9577	BABAM2
NC_000002.12	28225571	28225781	9577	BABAM2
NC_000002.12	28275099	28275602	9577	BABAM2
NC_000002.12	28276101	28276476	9577	BABAM2
NC_000002.12	28566790	28567136	151056	PLB1
NC_000002.12	28584166	28584389	151056	PLB1
NC_000002.12	29033162	29033367	165186	TOGARAM2
NC_000002.12	29108315	29108707	79745	CLIP4
NC_000002.12	29117794	29118394	79745	CLIP4
NC_000002.12	29196915	29197128	238	ALK
NC_000002.12	36372197	36372379	51232	CRIM1-2
NC_000002.12	36486363	36486673	51232	CRIM1-2
NC_000002.12	36487593	36487775	51232	CRIM1-2
NC_000002.12	37562510	37562718	105374464	LOC105374464
NC_000002.12	37767935	37768294	107985869	LOC107985869
NC_000002.12	37768528	37768820	107985869	LOC107985869
NC_000002.12	37768912	37769094	107985869	LOC107985869
NC_000002.12	37769473	37769687	107985869	LOC107985869
NC_000002.12	37778872	37779107	107985869	LOC107985869
NC_000002.12	37786703	37786918	107985869	LOC107985869
NC_000002.12	37832624	37832907	101929559	LINC00211
NC_000002.12	40405449	40405727	6546	SLC8A1
NC_000002.12	40433669	40433885	6546	SLC8A1
NC_000002.12	40434748	40435156	6546	SLC8A1
NC_000002.12	42086507	42086733	105374531	LOC105374531
NC_000002.12	42142534	42142957	102723824	EML4-AS1
NC_000002.12	46010993	46011191	5581	PRKCE
NC_000002.12	46542009	46542403	90423	ATP6V1E2
NC_000002.12	46846973	46847760	100134259	LINC01119
NC_000002.12	46846973	46847760	107985880	LOC107985880
NC_000002.12	46849922	46850128	100134259	LINC01119
NC_000002.12	46849922	46850128	107985880	LOC107985880
NC_000002.12	46850408	46850697	100134259	LINC01119
NC_000002.12	46850408	46850697	107985880	LOC107985880
NC_000002.12	46850765	46851202	100134259	LINC01119
NC_000002.12	46850765	46851202	107985880	LOC107985880
NC_000002.12	46852753	46853082	100134259	LINC01119
NC_000002.12	46852753	46853082	107985880	LOC107985880
NC_000002.12	46854274	46854553	100134259	LINC01119
NC_000002.12	46854650	46854979	100134259	LINC01119
NC_000002.12	46855587	46856093	100134259	LINC01119
NC_000002.12	46856169	46856373	100134259	LINC01119
NC_000002.12	46856458	46856673	100134259	LINC01119
NC_000002.12	46856757	46857167	100134259	LINC01119
NC_000002.12	46858123	46858417	100134259	LINC01119
NC_000002.12	48111239	48111658	105374593	LOC105374593
NC_000002.12	54115616	54115839	98	ACYP2
NC_000002.12	55992042	55992504	104355290	MIR217HG
NC_000002.12	55992042	55992504	105374690	LOC105374690
NC_000002.12	55994993	55995346	104355290	MIR217HG
NC_000002.12	55994993	55995346	105374690	LOC105374690
NC_000002.12	61471294	61471509	105377633	USP34-DT
NC_000002.12	64766989	64767384	105374777	LOC105374777
NC_000002.12	69162481	69162759	84168	ANTXR1
NC_000002.12	70085791	70086241	151516	ASPRV1
NC_000002.12	70085791	70086241	400960	PCBP1-AS1
NC_000002.12	70086388	70086959	151516	ASPRV1
NC_000002.12	70086388	70086959	400960	PCBP1-AS1
NC_000002.12	70124239	70124422	100133985	LINC01816
NC_000002.12	73234316	73234504	10574	CCT7
NC_000002.12	85538528	85538741	100630918	PARTICL
NC_000002.12	85772973	85773155	84913	ATOH8
NC_000002.12	99041101	99041283	80705	TSGA10
NC_000002.12	99559141	99559326	3899	AFF3
NC_000002.12	99699107	99699289	105373504	LOC105373504
NC_000002.12	99699107	99699289	3899	AFF3
NC_000002.12	105260949	105261160	9392	TGFBRAP1
NC_000002.12	105403503	105404016	2274	FHL2
NC_000002.12	105405677	105405925	2274	FHL2
NC_000002.12	105409642	105409824	2274	FHL2
NC_000002.12	108592890	108593089	3987	LIMS1
NC_000002.12	108593771	108594294	3987	LIMS1
NC_000002.12	109469122	109469328	344558	SH3RF3
NC_000002.12	110102178	110102479	7851	MALL
NC_000002.12	110107176	110107359	7851	MALL
NC_000002.12	111117184	111117419	55289	ACOXL
NC_000002.12	112275655	112276050	376940	ZC3H6
NC_000002.12	112584101	112584311	101927330	LOC101927330
NC_000002.12	112584493	112584698	101927330	LOC101927330
NC_000002.12	112584493	112584698	84269	CHCHD5
NC_000002.12	112627228	112627468	107985934	LOC107985934
NC_000002.12	112726747	112726929	284958	NT5DC4
NC_000002.12	119491775	119491957	6344	SCTR
NC_000002.12	137964036	137964239	3176	HNMT
NC_000002.12	148644764	148644946	26122	EPC2
NC_000002.12	159615214	159615425	29994	BAZ2B
NC_000002.12	159615214	159615425	643072	LOC643072
NC_000002.12	177264830	177265012	4780	NFE2L2
NC_000002.12	181954578	181954887	151242	PPP1R1C
NC_000002.12	187545108	187545320	105373786	LOC105373786
NC_000002.12	187545108	187545320	7035	TFPI
NC_000002.12	188524588	188524787	51454	GULP1
NC_000002.12	189205060	189205242	1290	COL5A2
NC_000002.12	189347391	189347720	101927252	LOC101927252
NC_000002.12	189412388	189412570	101927252	LOC101927252
NC_000002.12	189935718	189935905	84281	C2orf88
NC_000002.12	197499859	197500102	3329	HSPD1
NC_000002.12	201116974	201117305	8837	CFLAR
NC_000002.12	201150735	201150917	65072	CFLAR-AS1
NC_000002.12	201150735	201150917	8837	CFLAR
NC_000002.12	205700586	205700788	8828	NRP2
NC_000002.12	207253741	207253985	101927865	MYOSLID-AS1
NC_000002.12	216682507	216682709	3488	IGFBP5
NC_000002.12	217104089	217104290	101928278	LOC101928278
NC_000002.12	217104559	217104741	101928278	LOC101928278
NC_000002.12	217105864	217106083	101928278	LOC101928278
NC_000002.12	219530209	219530391	55515	ASIC4
NC_000002.12	220785163	220785345	105373896	LOC105373896
NC_000002.12	220785163	220785345	107985989	LOC107985989
NC_000002.12	233974937	233975302	79054	TRPM8
NC_000002.12	234996739	234996921	23677	SH3BP4
NC_000002.12	236776197	236776557	105373949	LOC105373949
NC_000002.12	237291541	237291807	105373954	LOC105373954
NC_000002.12	237291873	237292157	105373954	LOC105373954
NC_000003.12	4977819	4978004	100507582	BHLHE40-AS1
NC_000003.12	4995216	4995401	105376934	LOC105376934
NC_000003.12	4995545	4995800	105376934	LOC105376934
NC_000003.12	8740324	8740529	51066	SSUH2
NC_000003.12	8740324	8740529	859	CAV3
NC_000003.12	10026426	10026639	2177	FANCD2
NC_000003.12	13850450	13850656	7476	WNT7A
NC_000003.12	13853824	13854102	7476	WNT7A
NC_000003.12	15635865	15636090	686	BTD
NC_000003.12	15636148	15636411	686	BTD
NC_000003.12	15645830	15646019	686	BTD
NC_000003.12	15646781	15647004	686	BTD
NC_000003.12	17402027	17402249	9779	TBC1D5
NC_000003.12	29280750	29280932	100873979	RBMS3-AS3
NC_000003.12	29280750	29280932	27303	RBMS3
NC_000003.12	29692887	29693098	27303	RBMS3
NC_000003.12	29693151	29693658	27303	RBMS3
NC_000003.12	29694244	29694819	27303	RBMS3
NC_000003.12	29694966	29696291	27303	RBMS3
NC_000003.12	31961275	31961457	114884	OSBPL10
NC_000003.12	31980590	31980822	114884	OSBPL10
NC_000003.12	45210605	45210818	101928636	LOC101928636
NC_000003.12	46078963	46079149	2829	XCR1
NC_000003.12	46516560	46516875	79442	LRRC2
NC_000003.12	48465902	48466128	111822955	ATRIP-TREX1
NC_000003.12	48465902	48466128	11277	TREX1
NC_000003.12	48465902	48466128	84126	ATRIP
NC_000003.12	49469300	49469510	1605	DAG1
NC_000003.12	50246241	50246468	2771	GNAI2
NC_000003.12	51340955	51341214	1795	DOCK3
NC_000003.12	53270251	53270670	107986087	LOC107986087
NC_000003.12	57975132	57975384	105377104	LOC105377104
NC_000003.12	58041520	58041832	2317	FLNB
NC_000003.12	58042698	58042968	2317	FLNB
NC_000003.12	58048650	58049089	2317	FLNB
NC_000003.12	58049758	58049986	2317	FLNB
NC_000003.12	58051253	58051547	2317	FLNB
NC_000003.12	58052171	58052406	2317	FLNB
NC_000003.12	58052640	58052851	2317	FLNB
NC_000003.12	61630069	61630251	5793	PTPRG
NC_000003.12	64030756	64030976	107986093	LOC107986093
NC_000003.12	64186615	64186797	166336	PRICKLE2
NC_000003.12	64187343	64187537	166336	PRICKLE2
NC_000003.12	64343249	64343431	166336	PRICKLE2
NC_000003.12	64344347	64344616	166336	PRICKLE2
NC_000003.12	64344823	64345160	166336	PRICKLE2
NC_000003.12	64351950	64352169	166336	PRICKLE2
NC_000003.12	71503718	71504153	27086	FOXP1
NC_000003.12	71504364	71504564	27086	FOXP1
NC_000003.12	71511123	71511397	27086	FOXP1
NC_000003.12	98981856	98982382	105374003	LOC105374003
NC_000003.12	98982496	98982690	105374003	LOC105374003
NC_000003.12	98982882	98983268	105374003	LOC105374003
NC_000003.12	98983775	98983967	105374003	LOC105374003
NC_000003.12	98984099	98984364	105374003	LOC105374003
NC_000003.12	98984982	98985236	105374003	LOC105374003
NC_000003.12	99858672	99859262	11259	FILIP1L
NC_000003.12	99858672	99859262	84319	CMSS1
NC_000003.12	99859319	99860581	11259	FILIP1L
NC_000003.12	99859319	99860581	84319	CMSS1
NC_000003.12	99861013	99862014	11259	FILIP1L
NC_000003.12	99861013	99862014	84319	CMSS1
NC_000003.12	99862388	99863456	11259	FILIP1L
NC_000003.12	99862388	99863456	84319	CMSS1
NC_000003.12	99865151	99865355	11259	FILIP1L
NC_000003.12	99865151	99865355	84319	CMSS1
NC_000003.12	99866608	99866912	11259	FILIP1L
NC_000003.12	99866608	99866912	84319	CMSS1
NC_000003.12	99895616	99896046	11259	FILIP1L
NC_000003.12	99895616	99896046	84319	CMSS1
NC_000003.12	99896228	99896495	11259	FILIP1L
NC_000003.12	99896228	99896495	84319	CMSS1
NC_000003.12	99896565	99896758	11259	FILIP1L
NC_000003.12	99896565	99896758	84319	CMSS1
NC_000003.12	99898270	99898611	11259	FILIP1L
NC_000003.12	99898270	99898611	84319	CMSS1
NC_000003.12	99901537	99902132	11259	FILIP1L
NC_000003.12	99901537	99902132	84319	CMSS1
NC_000003.12	99902203	99902545	11259	FILIP1L
NC_000003.12	99902203	99902545	84319	CMSS1
NC_000003.12	99902913	99903135	11259	FILIP1L
NC_000003.12	99902913	99903135	84319	CMSS1
NC_000003.12	100032028	100032251	105374010	LOC105374010
NC_000003.12	100032028	100032251	11259	FILIP1L
NC_000003.12	100032028	100032251	84319	CMSS1
NC_000003.12	100032619	100032922	105374010	LOC105374010
NC_000003.12	100032619	100032922	11259	FILIP1L
NC_000003.12	100032619	100032922	84319	CMSS1
NC_000003.12	100033857	100034039	105374010	LOC105374010
NC_000003.12	100033857	100034039	11259	FILIP1L
NC_000003.12	100033857	100034039	84319	CMSS1
NC_000003.12	100036336	100036579	11259	FILIP1L
NC_000003.12	100036336	100036579	84319	CMSS1
NC_000003.12	100038140	100038500	11259	FILIP1L
NC_000003.12	100038140	100038500	84319	CMSS1
NC_000003.12	100038909	100039428	11259	FILIP1L
NC_000003.12	100038909	100039428	84319	CMSS1
NC_000003.12	100040013	100040215	11259	FILIP1L
NC_000003.12	100040013	100040215	84319	CMSS1
NC_000003.12	100040675	100044383	11259	FILIP1L
NC_000003.12	100040675	100044383	84319	CMSS1
NC_000003.12	100044484	100044717	11259	FILIP1L
NC_000003.12	100044484	100044717	84319	CMSS1
NC_000003.12	100044853	100045390	11259	FILIP1L
NC_000003.12	100044853	100045390	84319	CMSS1
NC_000003.12	100045467	100047715	11259	FILIP1L
NC_000003.12	100045467	100047715	84319	CMSS1
NC_000003.12	100047769	100049676	11259	FILIP1L
NC_000003.12	100047769	100049676	84319	CMSS1
NC_000003.12	100049773	100050041	11259	FILIP1L
NC_000003.12	100049773	100050041	84319	CMSS1
NC_000003.12	100492595	100492777	55076	TMEM45A
NC_000003.12	101686462	101686713	6152	RPL24
NC_000003.12	101848837	101849215	64332	NFKBIZ
NC_000003.12	102300016	102300203	107986105	LOC107986105
NC_000003.12	106729382	106729583	105374029	LOC105374029
NC_000003.12	107206308	107206578	100302640	LINC00882
NC_000003.12	107209662	107209928	100302640	LINC00882
NC_000003.12	107216832	107217331	100302640	LINC00882
NC_000003.12	107218067	107218460	100302640	LINC00882
NC_000003.12	107218672	107219226	100302640	LINC00882
NC_000003.12	107235965	107236177	100302640	LINC00882
NC_000003.12	110964906	110965088	151760	LOC151760
NC_000003.12	111733545	111733940	257068	PLCXD2
NC_000003.12	111733545	111733940	90102	PHLDB2
NC_000003.12	111733997	111734179	257068	PLCXD2
NC_000003.12	111733997	111734179	90102	PHLDB2
NC_000003.12	111734406	111734596	257068	PLCXD2
NC_000003.12	111734406	111734596	90102	PHLDB2
NC_000003.12	111735705	111736078	257068	PLCXD2
NC_000003.12	111735705	111736078	90102	PHLDB2
NC_000003.12	111736140	111736532	257068	PLCXD2
NC_000003.12	111736140	111736532	90102	PHLDB2
NC_000003.12	111736893	111737521	257068	PLCXD2
NC_000003.12	111736893	111737521	90102	PHLDB2
NC_000003.12	111737648	111738042	257068	PLCXD2
NC_000003.12	111737648	111738042	90102	PHLDB2
NC_000003.12	111803301	111803729	105374040	LOC105374040
NC_000003.12	111803301	111803729	257068	PLCXD2
NC_000003.12	111803301	111803729	90102	PHLDB2
NC_000003.12	111804366	111804560	105374040	LOC105374040
NC_000003.12	111804366	111804560	257068	PLCXD2
NC_000003.12	111804366	111804560	90102	PHLDB2
NC_000003.12	111902576	111902802	90102	PHLDB2
NC_000003.12	111967742	111967926	90102	PHLDB2
NC_000003.12	113098032	113098214	107986114	LOC107986114
NC_000003.12	113098477	113098711	107986114	LOC107986114
NC_000003.12	114624602	114624931	26137	ZBTB20
NC_000003.12	119309279	119309575	57514	ARHGAP31
NC_000003.12	123652496	123652686	4638	MYLK
NC_000003.12	134327561	134328003	105374118	LOC105374118
NC_000003.12	134328437	134328956	105374118	LOC105374118
NC_000003.12	141368006	141368239	253461	ZBTB38
NC_000003.12	141368462	141368950	253461	ZBTB38
NC_000003.12	149273217	149273399	389160	CPHL1P
NC_000003.12	149480475	149480707	7104	TM4SF4
NC_000003.12	170689363	170689670	101928583	SLC7A14-AS1
NC_000003.12	170745048	170745291	101928583	SLC7A14-AS1
NC_000003.12	171809286	171809468	5337	PLD1
NC_000003.12	177197152	177197399	79718	TBL1XR1
NC_000003.12	177478662	177478844	100505566	LINC00578
NC_000003.12	185937583	185937776	6434	TRA2B
NC_000003.12	186783647	186783829	1974	EIF4A2
NC_000003.12	188954651	188954857	107986168	LOC107986168
NC_000003.12	192879160	192879650	151963	MB21D2
NC_000003.12	192886302	192886643	151963	MB21D2
NC_000004.12	7842886	7843317	60312	AFAP1
NC_000004.12	41142811	41143024	323	APBB2
NC_000004.12	41143188	41144159	323	APBB2
NC_000004.12	41144357	41144539	323	APBB2
NC_000004.12	41145193	41145420	323	APBB2
NC_000004.12	41146473	41146701	323	APBB2
NC_000004.12	41154839	41155231	323	APBB2
NC_000004.12	41160403	41160686	323	APBB2
NC_000004.12	41524950	41525189	22998	LIMCH1
NC_000004.12	41525389	41525711	22998	LIMCH1
NC_000004.12	76458829	76459709	57619	SHROOM3
NC_000004.12	76547223	76547444	57619	SHROOM3
NC_000004.12	76782052	76782302	105377289	SHROOM3-AS1
NC_000004.12	76782052	76782302	57619	SHROOM3
NC_000004.12	76782548	76782830	105377289	SHROOM3-AS1
NC_000004.12	76782548	76782830	57619	SHROOM3
NC_000004.12	82429074	82429334	9987	HNRNPDL
NC_000004.12	83110130	83110314	51316	PLAC8
NC_000004.12	98522089	98522345	10098	TSPAN5
NC_000004.12	111642175	111642358	105377366	LOC105377366
NC_000004.12	121147013	121147419	79931	TNIP3
NC_000004.12	123832026	123832273	285419	LINC01091
NC_000004.12	128553290	128553573	101927259	LOC101927259
NC_000004.12	142093149	142093483	8821	INPP4B
NC_000004.12	142095245	142095473	8821	INPP4B
NC_000004.12	142401897	142402113	8821	INPP4B
NC_000004.12	142406690	142406937	8821	INPP4B
NC_000004.12	148792903	148793085	105377481	LOC105377481
NC_000004.12	148792903	148793085	107986195	LOC107986195
NC_000004.12	149165264	149165508	101927849	LINC02355
NC_000004.12	150237480	150237673	166614	DCLK2
NC_000004.12	156769744	156770343	56034	PDGFC
NC_000004.12	156771773	156772856	56034	PDGFC
NC_000004.12	156773471	156774962	56034	PDGFC
NC_000004.12	156775028	156775477	56034	PDGFC
NC_000004.12	156775683	156775899	56034	PDGFC
NC_000004.12	156776066	156776277	56034	PDGFC
NC_000004.12	156776524	156776906	56034	PDGFC
NC_000004.12	156777174	156777395	56034	PDGFC
NC_000004.12	156778400	156778613	56034	PDGFC
NC_000004.12	156778814	156779889	56034	PDGFC
NC_000004.12	156781193	156781375	56034	PDGFC
NC_000004.12	156930056	156930292	56034	PDGFC
NC_000004.12	156931461	156931941	56034	PDGFC
NC_000004.12	156932095	156932285	56034	PDGFC
NC_000004.12	156934045	156934695	56034	PDGFC
NC_000004.12	156940492	156940815	56034	PDGFC
NC_000004.12	156946822	156947167	56034	PDGFC
NC_000004.12	156948603	156948785	56034	PDGFC
NC_000004.12	159283931	159284188	9693	RAPGEF2
NC_000004.12	159284568	159285075	9693	RAPGEF2
NC_000004.12	164203885	164204138	55016	MARCHF1
NC_000004.12	164204332	164204540	55016	MARCHF1
NC_000004.12	168555677	168555906	23022	PALLD
NC_000004.12	168557811	168558791	23022	PALLD
NC_000004.12	168561855	168562075	23022	PALLD
NC_000004.12	168562282	168562539	23022	PALLD
NC_000004.12	168585597	168585783	23022	PALLD
NC_000004.12	168587501	168587845	23022	PALLD
NC_000004.12	168588928	168589188	23022	PALLD
NC_000004.12	168604340	168604670	23022	PALLD
NC_000004.12	168604809	168605462	23022	PALLD
NC_000004.12	168612305	168612686	23022	PALLD
NC_000004.12	168612863	168613211	23022	PALLD
NC_000004.12	168613505	168613922	23022	PALLD
NC_000004.12	168614021	168614368	23022	PALLD
NC_000004.12	168618089	168618523	23022	PALLD
NC_000004.12	168618705	168619064	23022	PALLD
NC_000004.12	168619398	168619593	23022	PALLD
NC_000004.12	168620908	168621236	23022	PALLD
NC_000004.12	168621477	168622164	23022	PALLD
NC_000004.12	168622241	168622637	23022	PALLD
NC_000004.12	168630492	168630680	23022	PALLD
NC_000004.12	168631596	168631787	23022	PALLD
NC_000004.12	168632088	168632422	23022	PALLD
NC_000004.12	168632491	168632733	23022	PALLD
NC_000004.12	168633197	168633626	23022	PALLD
NC_000004.12	168633857	168634234	23022	PALLD
NC_000004.12	176271004	176271186	140458	ASB5
NC_000004.12	176271245	176271503	140458	ASB5
NC_000004.12	176271650	176271832	140458	ASB5
NC_000004.12	181956053	181956373	55714	TENM3
NC_000004.12	181956649	181956852	55714	TENM3
NC_000004.12	181959617	181960395	55714	TENM3
NC_000004.12	181968045	181968362	55714	TENM3
NC_000004.12	181970368	181970550	55714	TENM3
NC_000004.12	182083716	182084830	55714	TENM3
NC_000005.10	5271922	5272104	101929200	LOC101929200
NC_000005.10	5271922	5272104	170690	ADAMTS16
NC_000005.10	5394491	5394706	101929200	LOC101929200
NC_000005.10	5419352	5419668	101929200	LOC101929200
NC_000005.10	6765633	6765991	102724943	LOC102724943
NC_000005.10	10452860	10453042	83853	ROPN1L
NC_000005.10	10691078	10691271	1611	DAP
NC_000005.10	13478912	13479127	105374660	LOC105374660
NC_000005.10	14156861	14157208	7204	TRIO
NC_000005.10	14266501	14266718	7204	TRIO
NC_000005.10	14266770	14267200	7204	TRIO
NC_000005.10	14267327	14267733	7204	TRIO
NC_000005.10	14268017	14268308	7204	TRIO
NC_000005.10	16791146	16791378	4651	MYO10
NC_000005.10	16934161	16934346	4651	MYO10
NC_000005.10	17216217	17216449	285696	BASP1-AS1
NC_000005.10	17249550	17249768	10409	BASP1
NC_000005.10	17250260	17250561	10409	BASP1
NC_000005.10	17252249	17252457	10409	BASP1
NC_000005.10	17378876	17379365	401177	LINC02111
NC_000005.10	17379927	17380423	401177	LINC02111
NC_000005.10	17380639	17380847	401177	LINC02111
NC_000005.10	31988319	31988556	23037	PDZD2
NC_000005.10	31990063	31990507	23037	PDZD2
NC_000005.10	31993695	31993877	23037	PDZD2
NC_000005.10	35771453	35771639	105374724	LOC105374724
NC_000005.10	35771453	35771639	79925	SPEF2
NC_000005.10	35856952	35857512	105374724	LOC105374724
NC_000005.10	35856952	35857512	3575	IL7R
NC_000005.10	35857592	35858087	105374724	LOC105374724
NC_000005.10	35857592	35858087	3575	IL7R
NC_000005.10	35858153	35858367	105374724	LOC105374724
NC_000005.10	35858153	35858367	3575	IL7R
NC_000005.10	35918266	35918628	133690	CAPSL
NC_000005.10	35919240	35919724	133690	CAPSL
NC_000005.10	35919836	35920378	133690	CAPSL
NC_000005.10	35920534	35920777	133690	CAPSL
NC_000005.10	35924682	35925229	133690	CAPSL
NC_000005.10	43066745	43066937	100132356	LOC100132356
NC_000005.10	43066745	43066937	648987	LOC648987
NC_000005.10	43515412	43515642	105374749	C5orf34-AS1
NC_000005.10	43515412	43515642	375444	C5orf34
NC_000005.10	55160816	55160998	166979	CDC20B
NC_000005.10	55160816	55160998	493869	GPX8
NC_000005.10	58188283	58188506	105378983	LOC105378983
NC_000005.10	59126825	59127107	5144	PDE4D
NC_000005.10	65193804	65194103	11174	ADAMTS6
NC_000005.10	65197194	65197730	11174	ADAMTS6
NC_000005.10	65198118	65198727	11174	ADAMTS6
NC_000005.10	65200590	65200808	11174	ADAMTS6
NC_000005.10	65202386	65202587	11174	ADAMTS6
NC_000005.10	73902681	73902927	64283	ARHGEF28
NC_000005.10	74641533	74641715	3074	HEXB
NC_000005.10	74641831	74642147	3074	HEXB
NC_000005.10	76688195	76688377	10788	IQGAP2
NC_000005.10	76691730	76691951	10788	IQGAP2
NC_000005.10	79025156	79025385	29958	DMGDH
NC_000005.10	84381622	84381834	10085	EDIL3
NC_000005.10	94217218	94217625	105379087	LOC105379087
NC_000005.10	94217218	94217625	285600	KIAA0825
NC_000005.10	94239477	94239732	105379087	LOC105379087
NC_000005.10	94239477	94239732	285600	KIAA0825
NC_000005.10	95711167	95711375	83890	SPATA9
NC_000005.10	95712213	95712546	83890	SPATA9
NC_000005.10	95712798	95713042	83890	SPATA9
NC_000005.10	96226727	96226917	101929710	LOC101929710
NC_000005.10	96227443	96227930	101929710	LOC101929710
NC_000005.10	96254722	96255184	101929710	LOC101929710
NC_000005.10	120605001	120605190	51334	PRR16
NC_000005.10	120605725	120605964	51334	PRR16
NC_000005.10	120606134	120606382	51334	PRR16
NC_000005.10	120606506	120606833	51334	PRR16
NC_000005.10	124661564	124661772	57507	ZNF608
NC_000005.10	124662135	124662478	57507	ZNF608
NC_000005.10	124743073	124743279	57507	ZNF608
NC_000005.10	124744525	124744771	57507	ZNF608
NC_000005.10	124746022	124746533	57507	ZNF608
NC_000005.10	124747460	124747642	57507	ZNF608
NC_000005.10	136021531	136022067	105379189	LOC105379189
NC_000005.10	136025023	136025405	105379189	LOC105379189
NC_000005.10	136025547	136025852	105379189	LOC105379189
NC_000005.10	136035886	136036094	7045	TGFBI
NC_000005.10	136036148	136036408	7045	TGFBI
NC_000005.10	136036616	136036956	7045	TGFBI
NC_000005.10	136037152	136037467	7045	TGFBI
NC_000005.10	136042980	136043260	7045	TGFBI
NC_000005.10	136053943	136054158	7045	TGFBI
NC_000005.10	136056601	136056807	7045	TGFBI
NC_000005.10	136057292	136057622	7045	TGFBI
NC_000005.10	136057802	136058173	7045	TGFBI
NC_000005.10	136058488	136058675	7045	TGFBI
NC_000005.10	142655768	142656000	2246	FGF1
NC_000005.10	143403815	143404019	2908	NR3C1
NC_000005.10	143405462	143405899	2908	NR3C1
NC_000005.10	149561534	149561876	389337	ARHGEF37
NC_000005.10	150138689	150138930	5159	PDGFRB
NC_000005.10	154368331	154368712	55568	GALNT10
NC_000005.10	167208742	167208994	57451	TENM2
NC_000005.10	167642751	167642942	57451	TENM2
NC_000005.10	167643014	167643373	57451	TENM2
NC_000005.10	167698278	167698548	57451	TENM2
NC_000005.10	167698954	167699559	57451	TENM2
NC_000005.10	167754803	167755146	57451	TENM2
NC_000005.10	167756593	167756895	57451	TENM2
NC_000005.10	167758904	167759462	57451	TENM2
NC_000005.10	167760211	167760398	57451	TENM2
NC_000005.10	167915774	167916035	57451	TENM2
NC_000005.10	167940499	167940868	105377709	LOC105377709
NC_000005.10	167940499	167940868	57451	TENM2
NC_000005.10	167940951	167941284	105377709	LOC105377709
NC_000005.10	167940951	167941284	57451	TENM2
NC_000005.10	167943512	167944035	105377709	LOC105377709
NC_000005.10	167943512	167944035	57451	TENM2
NC_000005.10	167944088	167944507	105377709	LOC105377709
NC_000005.10	167944088	167944507	57451	TENM2
NC_000005.10	167944732	167946085	105377709	LOC105377709
NC_000005.10	167944732	167946085	57451	TENM2
NC_000005.10	167946176	167947147	105377709	LOC105377709
NC_000005.10	167946176	167947147	57451	TENM2
NC_000005.10	167948194	167948698	105377709	LOC105377709
NC_000005.10	167948194	167948698	57451	TENM2
NC_000005.10	167948768	167950481	105377709	LOC105377709
NC_000005.10	167948768	167950481	57451	TENM2
NC_000005.10	167950649	167950831	105377709	LOC105377709
NC_000005.10	167950649	167950831	57451	TENM2
NC_000005.10	167951261	167951733	105377709	LOC105377709
NC_000005.10	167951261	167951733	57451	TENM2
NC_000005.10	168106921	168107104	57451	TENM2
NC_000005.10	168315237	168315419	23286	WWC1
NC_000005.10	170435025	170435274	30820	KCNIP1
NC_000005.10	171387312	171387503	4869	NPM1
NC_000005.10	172898089	172898347	57222	ERGIC1
NC_000005.10	172898483	172898800	57222	ERGIC1
NC_000005.10	172901149	172901498	57222	ERGIC1
NC_000005.10	172904630	172904864	57222	ERGIC1
NC_000005.10	173144376	173144565	662	BNIP1
NC_000005.10	173454526	173454793	105377732	LOC105377732
NC_000005.10	173456587	173456915	105377732	LOC105377732
NC_000005.10	177133787	177134038	64324	NSD1
NC_000006.12	2858481	2858663	221756	SERPINB9P1
NC_000006.12	10441678	10441899	106660610	MIR5689HG
NC_000006.12	11206934	11207666	4739	NEDD9
NC_000006.12	11432464	11432670	105374928	LOC105374928
NC_000006.12	11496247	11496481	105374928	LOC105374928
NC_000006.12	11766825	11767729	84830	ADTRP
NC_000006.12	11769112	11769371	84830	ADTRP
NC_000006.12	11770579	11771022	84830	ADTRP
NC_000006.12	11771986	11772185	84830	ADTRP
NC_000006.12	11772380	11772594	84830	ADTRP
NC_000006.12	13355443	13356128	105374936	LOC105374936
NC_000006.12	13356260	13356472	105374936	LOC105374936
NC_000006.12	20401783	20402019	1871	E2F3
NC_000006.12	26031795	26032069	8358	H3C2
NC_000006.12	26056183	26056445	3006	H1-2
NC_000006.12	26156179	26156703	3008	H1-4
NC_000006.12	26198076	26198258	8351	H3C4
NC_000006.12	27132307	27132527	8970	H2BC11
NC_000006.12	27146110	27146310	85236	H2BC12
NC_000006.12	27147463	27147645	100422934	MIR3143
NC_000006.12	27147463	27147645	85235	H2AC12
NC_000006.12	28136764	28136983	100129195	ZSCAN16-AS1
NC_000006.12	28353883	28354094	64288	ZSCAN31
NC_000006.12	28353883	28354094	80317	ZKSCAN3
NC_000006.12	28354539	28354875	64288	ZSCAN31
NC_000006.12	28354539	28354875	80317	ZKSCAN3
NC_000006.12	35259464	35259769	7629	ZNF76
NC_000006.12	36676478	36677300	1026	CDKN1A
NC_000006.12	36680520	36680731	1026	CDKN1A
NC_000006.12	37242190	37242372	221468	TMEM217
NC_000006.12	42782773	42784126	23506	BICRAL
NC_000006.12	42782773	42784126	401261	LOC401261
NC_000006.12	43629396	43629599	54676	GTPBP2
NC_000006.12	43629396	43629599	9533	POLR1C
NC_000006.12	43629396	43629599	9587	MAD2L1BP
NC_000006.12	45445368	45445576	860	RUNX2
NC_000006.12	45446105	45446639	860	RUNX2
NC_000006.12	45446754	45447004	860	RUNX2
NC_000006.12	53044647	53044834	22858	CILK1
NC_000006.12	73520237	73520550	1915	EEF1A1
NC_000006.12	104957559	104957771	389421	LIN28B
NC_000006.12	111259072	111259284	107986521	LOC107986521
NC_000006.12	111259072	111259284	91749	MFSD4B
NC_000006.12	113360140	113360412	107986637	LOC107986637
NC_000006.12	114016375	114016557	101927768	HDAC2-AS2
NC_000006.12	129684029	129684265	93663	ARHGAP18
NC_000006.12	135498240	135498437	100131814	LINC00271
NC_000006.12	138588941	138589123	57224	NHSL1
NC_000006.12	146915180	146915379	729178	STXBP5-AS1
NC_000006.12	149028926	149029152	10090	UST
NC_000006.12	149028926	149029152	105378047	UST-AS2
NC_000006.12	149032962	149033194	10090	UST
NC_000006.12	154733393	154733577	22828	SCAF8
NC_000006.12	155100329	155100542	26230	TIAM2
NC_000006.12	155106389	155106609	26230	TIAM2
NC_000006.12	155117205	155117425	26230	TIAM2
NC_000006.12	158704280	158704469	94120	SYTL3
NC_000006.12	158729148	158729459	94120	SYTL3
NC_000006.12	158730888	158731113	94120	SYTL3
NC_000006.12	158854615	158854840	202459	OSTCP1
NC_000006.12	159182105	159182359	84624	FNDC1
NC_000006.12	159183385	159183567	84624	FNDC1
NC_000006.12	159183917	159184284	84624	FNDC1
NC_000006.12	159185050	159185339	84624	FNDC1
NC_000007.14	2516261	2516562	3955	LFNG
NC_000007.14	2516638	2517147	3955	LFNG
NC_000007.14	2518182	2518378	3955	LFNG
NC_000007.14	2523217	2523490	3955	LFNG
NC_000007.14	5426217	5426826	100129484	LOC100129484
NC_000007.14	6577483	6577792	55146	ZDHHC4
NC_000007.14	7541497	7541679	340267	COL28A1
NC_000007.14	12647568	12647797	85477	SCIN
NC_000007.14	20353050	20353317	3696	ITGB8
NC_000007.14	22854722	22855003	109729180	SNHG26
NC_000007.14	26200209	26200733	3181	HNRNPA2B1
NC_000007.14	26201799	26202226	11335	CBX3
NC_000007.14	28041130	28041312	105375208	LOC105375208
NC_000007.14	28041130	28041312	221895	JAZF1
NC_000007.14	32116722	32117005	5137	PDE1C
NC_000007.14	32117230	32117505	5137	PDE1C
NC_000007.14	32118053	32118377	5137	PDE1C
NC_000007.14	32162871	32163081	5137	PDE1C
NC_000007.14	35985259	35985489	107986734	LOC107986734
NC_000007.14	36291524	36291722	80820	EEPD1
NC_000007.14	41107070	41107369	101928773	LINC01449
NC_000007.14	41107987	41108272	101928773	LINC01449
NC_000007.14	41109216	41109398	101928773	LINC01449
NC_000007.14	41109216	41109398	105375241	LOC105375241
NC_000007.14	46144763	46145559	100419776	ZNF619P1
NC_000007.14	47783716	47784174	168507	PKD1L1
NC_000007.14	47784743	47785674	168507	PKD1L1
NC_000007.14	47785921	47786732	168507	PKD1L1
NC_000007.14	47787886	47788181	168507	PKD1L1
NC_000007.14	48088408	48088629	7378	UPP1
NC_000007.14	54788693	54788911	100996654	SEC61G-DT
NC_000007.14	55132496	55132716	1956	EGFR
NC_000007.14	76423583	76423830	7784	ZP3
NC_000007.14	77416486	77416668	101927243	LOC101927243
NC_000007.14	80885406	80885611	10512	SEMA3C
NC_000007.14	82840652	82840892	27445	PCLO
NC_000007.14	82841200	82841446	27445	PCLO
NC_000007.14	83521686	83521925	9723	SEMA3E
NC_000007.14	83523226	83524639	9723	SEMA3E
NC_000007.14	83525044	83525300	9723	SEMA3E
NC_000007.14	83526174	83526998	9723	SEMA3E
NC_000007.14	83546763	83547214	9723	SEMA3E
NC_000007.14	83550161	83550359	9723	SEMA3E
NC_000007.14	83550967	83551267	9723	SEMA3E
NC_000007.14	84022169	84022575	10371	SEMA3A
NC_000007.14	84060014	84060591	10371	SEMA3A
NC_000007.14	84061236	84061634	10371	SEMA3A
NC_000007.14	85030890	85031211	223117	SEMA3D
NC_000007.14	85135991	85136297	223117	SEMA3D
NC_000007.14	92696066	92696250	1021	CDK6
NC_000007.14	92750162	92750395	1021	CDK6
NC_000007.14	92750558	92751084	1021	CDK6
NC_000007.14	92751625	92751863	1021	CDK6
NC_000007.14	92752049	92752378	1021	CDK6
NC_000007.14	93327281	93327470	55610	VPS50
NC_000007.14	102874051	102874233	222235	FBXL13
NC_000007.14	102875497	102875752	222235	FBXL13
NC_000007.14	102972953	102973161	222235	FBXL13
NC_000007.14	102973263	102973695	222235	FBXL13
NC_000007.14	102973263	102973695	58160	NFE4
NC_000007.14	102974379	102974561	222235	FBXL13
NC_000007.14	102974379	102974561	58160	NFE4
NC_000007.14	102991753	102991979	222235	FBXL13
NC_000007.14	105012429	105012952	100216545	KMT2E-AS1
NC_000007.14	105012429	105012952	55904	KMT2E
NC_000007.14	105013201	105013562	100216545	KMT2E-AS1
NC_000007.14	105013201	105013562	55904	KMT2E
NC_000007.14	106774899	106775235	111216280	LINC02577
NC_000007.14	106775811	106776096	111216280	LINC02577
NC_000007.14	116317006	116317201	105375463	LOC105375463
NC_000007.14	116443419	116443715	107986838	LOC107986838
NC_000007.14	116443419	116443715	107986839	LOC107986839
NC_000007.14	130356415	130356614	93979	CPA5
NC_000007.14	130357046	130357311	93979	CPA5
NC_000007.14	130960257	130960895	378805	LINC-PINT
NC_000007.14	131040519	131040709	378805	LINC-PINT
NC_000008.11	22597537	22597790	64236	PDLIM2
NC_000008.11	23352273	23352499	100507156	LOC100507156
NC_000008.11	23352273	23352499	4017	LOXL2
NC_000008.11	23353161	23353544	100507156	LOC100507156
NC_000008.11	23353161	23353544	4017	LOXL2
NC_000008.11	25000140	25000322	105379330	LOC105379330
NC_000008.11	25000583	25000765	105379330	LOC105379330
NC_000008.11	26383089	26383271	665	BNIP3L
NC_000008.11	27311729	27311947	2185	PTK2B
NC_000008.11	27633916	27634139	51435	SCARA3
NC_000008.11	27727315	27727523	51435	SCARA3
NC_000008.11	27872972	27873259	286133	SCARA5
NC_000008.11	28369724	28369971	55893	ZNF395
NC_000008.11	28622063	28622445	2137	EXTL3
NC_000008.11	28700780	28700999	101929402	EXTL3-AS1
NC_000008.11	28700780	28700999	2137	EXTL3
NC_000008.11	28701090	28701456	101929402	EXTL3-AS1
NC_000008.11	28701090	28701456	2137	EXTL3
NC_000008.11	29341567	29341749	1846	DUSP4
NC_000008.11	29511835	29512390	107986883	LOC107986883
NC_000008.11	29512763	29513042	107986883	LOC107986883
NC_000008.11	29513132	29513816	107986883	LOC107986883
NC_000008.11	29722748	29723306	619351	LINC00589
NC_000008.11	29768422	29769053	101929450	LINC02099
NC_000008.11	29769337	29771149	101929450	LINC02099
NC_000008.11	29771229	29772310	101929450	LINC02099
NC_000008.11	29772488	29772769	101929450	LINC02099
NC_000008.11	29772854	29774526	101929450	LINC02099
NC_000008.11	29778727	29778992	101929450	LINC02099
NC_000008.11	30112702	30113108	23484	LEPROTL1
NC_000008.11	30141044	30141283	619373	MBOAT4
NC_000008.11	30141812	30142092	619373	MBOAT4
NC_000008.11	30156198	30156607	10671	DCTN6
NC_000008.11	38999218	38999411	8754	ADAM9-2
NC_000008.11	48407118	48407329	105375821	LOC105375821
NC_000008.11	48407431	48408067	105375821	LOC105375821
NC_000008.11	48408306	48408580	105375821	LOC105375821
NC_000008.11	48408977	48409455	105375821	LOC105375821
NC_000008.11	48409653	48409863	105375821	LOC105375821
NC_000008.11	48410454	48410636	105375821	LOC105375821
NC_000008.11	53945427	53945624	8601	RGS20
NC_000008.11	66115076	66115378	84675	TRIM55
NC_000008.11	66124570	66124786	84675	TRIM55
NC_000008.11	67062496	67062679	79848	CSPP1
NC_000008.11	80023655	80023843	28957	MRPS28
NC_000008.11	80023655	80023843	7163	TPD52
NC_000008.11	80085278	80085488	7163	TPD52
NC_000008.11	96523687	96523872	6383	SDC2
NC_000008.11	101287760	101288103	107984005	LOC107984005
NC_000008.11	102807487	102807679	401472	GASAL1
NC_000008.11	117867782	117868015	2131	EXT1
NC_000008.11	121162172	121162497	105375731	LOC105375731
NC_000008.11	127809913	127810187	5820	PVT1
NC_000008.11	127854032	127854336	5820	PVT1
NC_000008.11	127907679	127908078	5820	PVT1
NC_000008.11	130528172	130528369	105375758	LOC105375758
NC_000008.11	133202978	133203166	8840	CCN4
NC_000008.11	133375615	133375806	105375771	LOC105375771
NC_000008.11	134712779	134712969	57623	ZFAT
NC_000008.11	138767824	138768006	169044	COL22A1
NC_000008.11	139705761	139706084	105375777	LOC105375777
NC_000008.11	140511474	140511702	54108	CHRAC1
NC_000008.11	141153439	141153624	22898	DENND3
NC_000008.11	141153806	141154277	22898	DENND3
NC_000008.11	142669724	142670042	8629	JRK
NC_000008.11	143829101	143829313	107986985	LOC107986985
NC_000008.11	143829101	143829313	22827	PUF60-2
NC_000008.11	144103791	144104038	81858	SHARPIN
NC_000009.12	4236372	4236574	169792	GLIS3
NC_000009.12	4293148	4293454	169792	GLIS3
NC_000009.12	5510406	5510903	80380	PDCD1LG2
NC_000009.12	12813885	12814067	101929467	LURAP1L-AS1
NC_000009.12	12813885	12814067	286343	LURAP1L
NC_000009.12	14322448	14322665	4781	NFIB
NC_000009.12	16702096	16702278	54796	BNC2
NC_000009.12	16704743	16705190	54796	BNC2
NC_000009.12	22084349	22084680	100048912	CDKN2B-AS1
NC_000009.12	22084758	22084996	100048912	CDKN2B-AS1
NC_000009.12	22101744	22101953	100048912	CDKN2B-AS1
NC_000009.12	22102664	22104476	100048912	CDKN2B-AS1
NC_000009.12	22104851	22105254	100048912	CDKN2B-AS1
NC_000009.12	26956495	26956756	80173	IFT74
NC_000009.12	27193825	27194017	7010	TEK
NC_000009.12	32552387	32552589	100129250	SMIM27
NC_000009.12	32552387	32552589	10210	TOPORS
NC_000009.12	35517121	35517481	9853	RUSC2
NC_000009.12	36163068	36163580	152007	GLIPR2
NC_000009.12	37800740	37800926	105376037	LOC105376037
NC_000009.12	37800740	37800926	79269	DCAF10
NC_000009.12	38048290	38048589	6461	SHB
NC_000009.12	70419364	70419743	101927086	KLF9-DT
NC_000009.12	70420740	70421024	101927086	KLF9-DT
NC_000009.12	78870891	78871100	105376097	LOC105376097
NC_000009.12	78871248	78871437	105376097	LOC105376097
NC_000009.12	83980247	83980593	3190	HNRNPK
NC_000009.12	83980247	83980593	80010	RMI1
NC_000009.12	92146783	92147031	112268047	LOC112268047
NC_000009.12	92146783	92147031	158314	LINC00475
NC_000009.12	94166508	94166827	112903833	MIRLET7A1HG
NC_000009.12	94783141	94783419	84909	AOPEP
NC_000009.12	94865292	94865507	84909	AOPEP
NC_000009.12	94912480	94912684	84909	AOPEP
NC_000009.12	94914006	94914301	84909	AOPEP
NC_000009.12	94920991	94921268	84909	AOPEP
NC_000009.12	109817944	109818162	445815	PALM2AKAP2
NC_000009.12	111726551	111727169	158401	SHOC1
NC_000009.12	111727320	111727510	158401	SHOC1
NC_000009.12	111727606	111727914	158401	SHOC1
NC_000009.12	111727979	111728166	158401	SHOC1
NC_000009.12	111729277	111729558	158401	SHOC1
NC_000009.12	111730714	111731128	158401	SHOC1
NC_000009.12	111760213	111760400	158401	SHOC1
NC_000009.12	112029225	112029447	105376220	LOC105376220
NC_000009.12	112035676	112035990	105376220	LOC105376220
NC_000009.12	112036407	112037093	105376220	LOC105376220
NC_000009.12	112037223	112037964	105376220	LOC105376220
NC_000009.12	112038098	112038336	105376220	LOC105376220
NC_000009.12	112038499	112039143	105376220	LOC105376220
NC_000009.12	112039557	112040347	105376220	LOC105376220
NC_000009.12	112040497	112043682	64420	SUSD1
NC_000009.12	112044179	112044393	64420	SUSD1
NC_000009.12	112044464	112044684	64420	SUSD1
NC_000009.12	112045077	112045365	64420	SUSD1
NC_000009.12	112045906	112046093	64420	SUSD1
NC_000009.12	112046201	112046524	64420	SUSD1
NC_000009.12	112048550	112048817	64420	SUSD1
NC_000009.12	112049509	112049733	64420	SUSD1
NC_000009.12	112050152	112050585	64420	SUSD1
NC_000009.12	112074347	112074540	64420	SUSD1
NC_000009.12	113620464	113620925	105376222	LOC105376222
NC_000009.12	113621384	113621566	105376222	LOC105376222
NC_000009.12	114611078	114611376	203197	TMEM268
NC_000009.12	114911253	114911435	944	TNFSF8
NC_000009.12	115373628	115373863	50514	DELEC1
NC_000009.12	115670612	115670805	105376235	LOC105376235
NC_000009.12	115670858	115671740	105376235	LOC105376235
NC_000009.12	115671800	115671993	105376235	LOC105376235
NC_000009.12	115672280	115673130	105376235	LOC105376235
NC_000009.12	116897986	116898231	23245	ASTN2
NC_000009.12	116898520	116898851	23245	ASTN2
NC_000009.12	116899055	116899237	23245	ASTN2
NC_000009.12	116899341	116899616	23245	ASTN2
NC_000009.12	120876660	120877113	26147	PHF19
NC_000009.12	121213292	121213513	2934	GSN
NC_000009.12	124258605	124258796	10783	NEK6
NC_000009.12	124658493	124658878	100379345	MIR181A2HG
NC_000009.12	124658493	124658878	2649	NR6A1
NC_000009.12	124811074	124811429	169611	OLFML2A
NC_000009.12	124941111	124941344	2800	GOLGA1
NC_000009.12	129140336	129140684	5524	PTPA
NC_000009.12	129496163	129496345	100506190	LINC00963
NC_000009.12	129496627	129496886	100506190	LINC00963
NC_000009.12	129697966	129698148	51450	PRRX2
NC_000009.12	134544545	134544734	100506532	LOC100506532
NC_000009.12	136807969	136808184	100131193	CCDC183-AS1
NC_000009.12	136807969	136808184	55684	RABL6
NC_000010.11	4243366	4243756	100652988	LINC00702
NC_000010.11	4662439	4662992	100216001	MANCR
NC_000010.11	4663679	4664020	100216001	MANCR
NC_000010.11	4664433	4664615	100216001	MANCR
NC_000010.11	4677554	4677736	100216001	MANCR
NC_000010.11	4677554	4677736	105376373	LOC105376373
NC_000010.11	4685910	4686208	105376373	LOC105376373
NC_000010.11	16967098	16967345	8029	CUBN
NC_000010.11	16986695	16986941	8029	CUBN
NC_000010.11	16987148	16987493	8029	CUBN
NC_000010.11	17023708	17023890	8029	CUBN
NC_000010.11	17228448	17228825	100507347	VIM-AS1
NC_000010.11	17228448	17228825	7431	VIM
NC_000010.11	17982016	17982218	221074	SLC39A12
NC_000010.11	21525758	21525969	8028	MLLT10
NC_000010.11	21526140	21526328	8028	MLLT10
NC_000010.11	21527536	21528008	8028	MLLT10
NC_000010.11	21528880	21529067	8028	MLLT10
NC_000010.11	32346504	32346811	80314	EPC1
NC_000010.11	32346913	32347155	80314	EPC1
NC_000010.11	32958455	32958654	101929475	ITGB1-DT
NC_000010.11	32980697	32980899	101929475	ITGB1-DT
NC_000010.11	32982136	32982349	101929475	ITGB1-DT
NC_000010.11	33237194	33237398	8829	NRP1
NC_000010.11	33237725	33237970	8829	NRP1
NC_000010.11	33263543	33263725	8829	NRP1
NC_000010.11	52316005	52316365	22943	DKK1
NC_000010.11	52317194	52317444	22943	DKK1
NC_000010.11	52317507	52317753	22943	DKK1
NC_000010.11	58435949	58436240	105378316	LOC105378316
NC_000010.11	60208684	60208866	288	ANK3
NC_000010.11	61835075	61836098	107984237	LINC02625
NC_000010.11	62094649	62094907	84159	ARID5B
NC_000010.11	62095348	62095763	84159	ARID5B
NC_000010.11	62095861	62096071	84159	ARID5B
NC_000010.11	62231193	62231416	105378326	LOC105378326
NC_000010.11	62231193	62231416	219790	RTKN2
NC_000010.11	68094586	68094958	84665	MYPN
NC_000010.11	68332497	68332862	3189	HNRNPH3
NC_000010.11	68332497	68332862	64081	PBLD
NC_000010.11	69237635	69237817	80201	HKDC1
NC_000010.11	75235921	75236109	118881	COMTD1
NC_000010.11	75545166	75545433	83938	LRMDA
NC_000010.11	76285725	76285980	112268057	LOC112268057
NC_000010.11	76285725	76285980	83938	LRMDA
NC_000010.11	76290909	76291142	112268057	LOC112268057
NC_000010.11	76290909	76291142	83938	LRMDA
NC_000010.11	76310258	76310440	112268057	LOC112268057
NC_000010.11	76310258	76310440	83938	LRMDA
NC_000010.11	76310952	76311153	112268057	LOC112268057
NC_000010.11	76310952	76311153	83938	LRMDA
NC_000010.11	76381815	76381997	83938	LRMDA
NC_000010.11	76382212	76382490	83938	LRMDA
NC_000010.11	76382542	76383245	83938	LRMDA
NC_000010.11	76428772	76429001	83938	LRMDA
NC_000010.11	76429590	76429772	83938	LRMDA
NC_000010.11	76491308	76491514	83938	LRMDA
NC_000010.11	76492849	76493128	83938	LRMDA
NC_000010.11	77289026	77289208	3778	KCNMA1
NC_000010.11	77289943	77290669	3778	KCNMA1
NC_000010.11	77505070	77505436	3778	KCNMA1
NC_000010.11	78974127	78974316	283050	ZMIZ1-AS1
NC_000010.11	79157523	79158039	57178	ZMIZ1
NC_000010.11	79158148	79158463	57178	ZMIZ1
NC_000010.11	88389545	88389727	55328	RNLS
NC_000010.11	89327973	89328403	3437	IFIT3
NC_000010.11	95228503	95228761	107984257	LOC107984257
NC_000010.11	95228503	95228761	142827	ACSM6
NC_000010.11	102629433	102629615	51684	SUFU
NC_000010.11	103908704	103908946	79991	STN1
NC_000010.11	115936494	115936676	26033	ATRNL1
NC_000010.11	115939978	115940310	26033	ATRNL1
NC_000010.11	115945130	115945355	26033	ATRNL1
NC_000010.11	115945853	115946241	26033	ATRNL1
NC_000010.11	115946906	115947256	26033	ATRNL1
NC_000010.11	115947771	115948246	26033	ATRNL1
NC_000011.10	2532869	2533051	3784	KCNQ1-2
NC_000011.10	8689122	8689346	6157	RPL27A
NC_000011.10	8719226	8719435	107984308	LOC107984308
NC_000011.10	8719226	8719435	6764	DENND2B
NC_000011.10	9460368	9460727	644656	LOC644656
NC_000011.10	12159890	12160079	9645	MICAL2
NC_000011.10	12163625	12164091	102466906	MIR6124
NC_000011.10	12163625	12164091	9645	MICAL2
NC_000011.10	12164474	12164897	9645	MICAL2
NC_000011.10	12165520	12165805	9645	MICAL2
NC_000011.10	12165911	12166095	9645	MICAL2
NC_000011.10	12166177	12166433	9645	MICAL2
NC_000011.10	12166945	12167926	9645	MICAL2
NC_000011.10	12170868	12171239	9645	MICAL2
NC_000011.10	12174402	12174592	9645	MICAL2
NC_000011.10	12174847	12175147	9645	MICAL2
NC_000011.10	12175687	12176018	9645	MICAL2
NC_000011.10	12176199	12176423	9645	MICAL2
NC_000011.10	12176615	12177293	9645	MICAL2
NC_000011.10	12177535	12178088	9645	MICAL2
NC_000011.10	12178415	12178727	9645	MICAL2
NC_000011.10	12179104	12179458	9645	MICAL2
NC_000011.10	12179624	12180243	9645	MICAL2
NC_000011.10	12180358	12181979	9645	MICAL2
NC_000011.10	12182167	12182671	9645	MICAL2
NC_000011.10	12182886	12183102	9645	MICAL2
NC_000011.10	12183298	12184121	107984312	LOC107984312
NC_000011.10	12183298	12184121	9645	MICAL2
NC_000011.10	12184278	12185014	107984312	LOC107984312
NC_000011.10	12184278	12185014	9645	MICAL2
NC_000011.10	12187373	12187640	107984312	LOC107984312
NC_000011.10	12187373	12187640	9645	MICAL2
NC_000011.10	12281910	12282127	9645	MICAL2
NC_000011.10	12287208	12287436	9645	MICAL2
NC_000011.10	12288322	12288534	9645	MICAL2
NC_000011.10	26596880	26597162	107987160	LOC107987160
NC_000011.10	26596880	26597162	63982	ANO3
NC_000011.10	27202229	27202740	103695435	BBOX1-AS1
NC_000011.10	27208407	27208650	103695435	BBOX1-AS1
NC_000011.10	27209140	27209322	103695435	BBOX1-AS1
NC_000011.10	33045635	33045934	55346	TCP11L1
NC_000011.10	33161736	33161927	338739	CSTF3-DT
NC_000011.10	33690419	33690601	105376617	LOC105376617
NC_000011.10	33692007	33692217	105376617	LOC105376617
NC_000011.10	34174417	34174665	25841	ABTB2
NC_000011.10	40443950	40444170	57689	LRRC4C
NC_000011.10	40445777	40445967	100419712	LOC100419712
NC_000011.10	40445777	40445967	57689	LRRC4C
NC_000011.10	40446450	40446656	100419712	LOC100419712
NC_000011.10	40446450	40446656	57689	LRRC4C
NC_000011.10	41201264	41201501	57689	LRRC4C
NC_000011.10	46294819	46295248	90993	CREB3L1
NC_000011.10	46295463	46295645	90993	CREB3L1
NC_000011.10	61967789	61968010	399900	LOC399900
NC_000011.10	62427705	62427928	102723765	LOC102723765
NC_000011.10	62462413	62462654	79026	AHNAK
NC_000011.10	62881201	62881575	6520	SLC3A2
NC_000011.10	65027236	65027427	100528018	ARL2-SNX15
NC_000011.10	65421482	65422100	107984338	LOC107984338
NC_000011.10	65497605	65498227	378938	MALAT1
NC_000011.10	65498370	65499001	378938	MALAT1
NC_000011.10	67374728	67374924	100130987	LOC100130987
NC_000011.10	67469432	67469658	9049	AIP
NC_000011.10	68012523	68012705	221	ALDH3B1
NC_000011.10	74135458	74135640	26005	C2CD3
NC_000011.10	74138268	74139062	26005	C2CD3
NC_000011.10	76783020	76783239	101928837	TSKU-AS1
NC_000011.10	76783020	76783239	25987	TSKU
NC_000011.10	78051230	78051647	100532726	NDUFC2-KCTD14
NC_000011.10	86456195	86456379	10873	ME3
NC_000011.10	86632820	86633111	10873	ME3
NC_000011.10	86692878	86693060	107984427	ME3-DT
NC_000011.10	86693729	86694193	107984427	ME3-DT
NC_000011.10	86695057	86695622	107984427	ME3-DT
NC_000011.10	86695709	86696121	107984427	ME3-DT
NC_000011.10	86696488	86696698	107984427	ME3-DT
NC_000011.10	86697256	86697591	107984427	ME3-DT
NC_000011.10	86719570	86719875	107984427	ME3-DT
NC_000011.10	86719947	86722795	107984427	ME3-DT
NC_000011.10	86724182	86724384	107984427	ME3-DT
NC_000011.10	86724729	86725011	107984427	ME3-DT
NC_000011.10	86725165	86725467	107984427	ME3-DT
NC_000011.10	86725722	86726033	107984427	ME3-DT
NC_000011.10	86726177	86726810	107984427	ME3-DT
NC_000011.10	86727890	86728152	107984427	ME3-DT
NC_000011.10	86728332	86728668	107984427	ME3-DT
NC_000011.10	86730670	86730981	107984427	ME3-DT
NC_000011.10	86731291	86731551	107984427	ME3-DT
NC_000011.10	86732142	86732348	107984427	ME3-DT
NC_000011.10	86733177	86733359	107984427	ME3-DT
NC_000011.10	86734371	86734621	107984427	ME3-DT
NC_000011.10	86735025	86737038	107984427	ME3-DT
NC_000011.10	86737237	86738177	107984427	ME3-DT
NC_000011.10	86738447	86739343	107984427	ME3-DT
NC_000011.10	86739743	86741880	107984427	ME3-DT
NC_000011.10	86741962	86742466	107984427	ME3-DT
NC_000011.10	86742714	86743855	107984427	ME3-DT
NC_000011.10	86743940	86744294	107984427	ME3-DT
NC_000011.10	86744729	86744997	107984427	ME3-DT
NC_000011.10	86745059	86745402	107984427	ME3-DT
NC_000011.10	86745485	86745723	107984427	ME3-DT
NC_000011.10	86746193	86746841	107984427	ME3-DT
NC_000011.10	86746934	86747351	107984427	ME3-DT
NC_000011.10	86748002	86748633	107984427	ME3-DT
NC_000011.10	86818363	86818593	11098	PRSS23
NC_000011.10	86918500	86918802	11098	PRSS23
NC_000011.10	90465388	90465645	101929222	DISC1FP1
NC_000011.10	90467023	90467433	101929222	DISC1FP1
NC_000011.10	90468576	90468801	101929222	DISC1FP1
NC_000011.10	90469071	90469355	101929222	DISC1FP1
NC_000011.10	90469489	90469809	101929222	DISC1FP1
NC_000011.10	96307540	96307885	84441	MAML2
NC_000011.10	100749991	100750291	143872	ARHGAP42
NC_000011.10	111911991	111912281	1410	CRYAB
NC_000011.10	112158043	112158311	3606	IL18
NC_000011.10	113106412	113106936	4684	NCAM1
NC_000011.10	113665212	113665394	107984390	LOC107984390
NC_000011.10	114261089	114261284	4837	NNMT
NC_000011.10	114290422	114290818	4837	NNMT
NC_000011.10	114292134	114293500	4837	NNMT
NC_000011.10	114293786	114294054	4837	NNMT
NC_000011.10	114294481	114294728	4837	NNMT
NC_000011.10	114294976	114295437	4837	NNMT
NC_000011.10	114295621	114297373	4837	NNMT
NC_000011.10	114297429	114297706	4837	NNMT
NC_000011.10	114297765	114298162	4837	NNMT
NC_000011.10	114299008	114299355	4837	NNMT
NC_000011.10	114300210	114300584	4837	NNMT
NC_000011.10	114366999	114367278	101928940	LOC101928940
NC_000011.10	118910280	118910855	100616376	MIR4492
NC_000011.10	118910280	118910855	283149	BCL9L
NC_000011.10	118956603	118956861	7379	UPK2
NC_000011.10	122189122	122189313	399959	MIR100HG
NC_000011.10	123062562	123063089	101929289	LOC101929289
NC_000011.10	128209050	128209302	105369564	LINC02098
NC_000011.10	128209528	128210518	105369564	LINC02098
NC_000011.10	129117644	129117832	9743	ARHGAP32
NC_000011.10	132064514	132064703	50863	NTM
NC_000012.12	569809	570036	4815	NINJ2
NC_000012.12	576171	576359	4815	NINJ2
NC_000012.12	1474044	1474292	23085	ERC1-2
NC_000012.12	1474691	1475104	23085	ERC1-2
NC_000012.12	2876547	2876876	2305	FOXM1
NC_000012.12	2876547	2876876	83695	RHNO1
NC_000012.12	2877242	2877424	83695	RHNO1
NC_000012.12	3458182	3458364	56341	PRMT8
NC_000012.12	5808308	5808497	57101	ANO2
NC_000012.12	5808552	5808803	57101	ANO2
NC_000012.12	6084181	6084537	7450	VWF
NC_000012.12	6335672	6335917	7132	TNFRSF1A
NC_000012.12	6533558	6534352	112268089	GAPDH-DT
NC_000012.12	6688968	6689184	171017	ZNF384
NC_000012.12	7433321	7433673	283316	CD163L1
NC_000012.12	8108887	8109136	50856	CLEC4A
NC_000012.12	9868551	9868817	9976	CLEC2B
NC_000012.12	9869090	9869276	9976	CLEC2B
NC_000012.12	10300949	10301131	3824	KLRD1
NC_000012.12	12704682	12704888	2842	GPR19
NC_000012.12	12726431	12726691	107984129	LOC107984129
NC_000012.12	12726431	12726691	81575	APOLD1
NC_000012.12	12837258	12837467	107984492	LOC107984492
NC_000012.12	12870763	12871038	112267864	LOC112267864
NC_000012.12	12871802	12872840	112267864	LOC112267864
NC_000012.12	13097809	13098018	83445	GSG1
NC_000012.12	13098186	13098368	83445	GSG1
NC_000012.12	13098680	13099139	83445	GSG1
NC_000012.12	13100600	13101274	83445	GSG1
NC_000012.12	15628175	15628464	2059	EPS8
NC_000012.12	27555230	27555462	8496	PPFIBP1
NC_000012.12	27619098	27619296	8496	PPFIBP1
NC_000012.12	45727400	45727830	400027	LINC00938
NC_000012.12	46383976	46384401	100288798	LOC100288798
NC_000012.12	46384702	46384958	100288798	LOC100288798
NC_000012.12	46385460	46385688	100288798	LOC100288798
NC_000012.12	46430557	46430765	100288798	LOC100288798
NC_000012.12	46473422	46473823	100288798	LOC100288798
NC_000012.12	46492772	46493684	100288798	LOC100288798
NC_000012.12	46549757	46549957	100288798	LOC100288798
NC_000012.12	46555791	46556312	100288798	LOC100288798
NC_000012.12	46557519	46557701	100288798	LOC100288798
NC_000012.12	47076190	47076405	347902	AMIGO2
NC_000012.12	47078946	47079252	347902	AMIGO2
NC_000012.12	47079391	47079573	347902	AMIGO2
NC_000012.12	47080177	47080599	91523	PCED1B
NC_000012.12	47081580	47081853	91523	PCED1B
NC_000012.12	47082124	47082326	91523	PCED1B
NC_000012.12	47082744	47082972	91523	PCED1B
NC_000012.12	47083139	47083328	91523	PCED1B
NC_000012.12	47084914	47085555	91523	PCED1B
NC_000012.12	47085803	47086115	91523	PCED1B
NC_000012.12	47087082	47087666	91523	PCED1B
NC_000012.12	47088097	47088287	91523	PCED1B
NC_000012.12	47092916	47093210	91523	PCED1B
NC_000012.12	47093747	47094048	91523	PCED1B
NC_000012.12	47094598	47094848	91523	PCED1B
NC_000012.12	47095600	47096240	91523	PCED1B
NC_000012.12	47096648	47097268	91523	PCED1B
NC_000012.12	47097601	47097855	91523	PCED1B
NC_000012.12	47098172	47098354	91523	PCED1B
NC_000012.12	47819899	47820160	51564	HDAC7
NC_000012.12	47820302	47820684	51564	HDAC7
NC_000012.12	48105834	48106016	29843	SENP1
NC_000012.12	48105834	48106016	5213	PFKM
NC_000012.12	49322740	49322961	101927267	TROAP-AS1
NC_000012.12	50786720	50787085	466	ATF1
NC_000012.12	52191190	52191488	144501	KRT80
NC_000012.12	52191663	52191907	144501	KRT80
NC_000012.12	52213561	52213743	283403	LINC02874
NC_000012.12	52213561	52213743	283404	LINC00592
NC_000012.12	52230900	52231308	100996686	METTL7AP1
NC_000012.12	52231938	52232138	100996686	METTL7AP1
NC_000012.12	52280139	52280369	3892	KRT86
NC_000012.12	52286755	52286937	3887	KRT81
NC_000012.12	52286755	52286937	3892	KRT86
NC_000012.12	52925376	52925558	3856	KRT8
NC_000012.12	52925675	52926154	3856	KRT8
NC_000012.12	52945383	52945587	3856	KRT8
NC_000012.12	53006494	53006860	1975	EIF4B
NC_000012.12	54018108	54018391	3221	HOXC4
NC_000012.12	54018108	54018391	3222	HOXC5
NC_000012.12	54018108	54018391	3223	HOXC6
NC_000012.12	54259133	54259494	23468	CBX5
NC_000012.12	54360883	54361155	102724050	LOC102724050
NC_000012.12	54439689	54439871	102724050	LOC102724050
NC_000012.12	56116662	56116877	6171	RPL41
NC_000012.12	56725040	56725301	4666	NACA
NC_000012.12	57522251	57522524	114785	MBD6
NC_000012.12	65533524	65534181	100507065	LOC100507065
NC_000012.12	65534582	65534928	100507065	LOC100507065
NC_000012.12	65535068	65535458	100507065	LOC100507065
NC_000012.12	65535761	65536091	100507065	LOC100507065
NC_000012.12	65565708	65565928	100507065	LOC100507065
NC_000012.12	65603376	65603686	100507065	LOC100507065
NC_000012.12	65603376	65603686	105369807	LINC02454
NC_000012.12	70645350	70645537	5801	PTPRR
NC_000012.12	75660386	75660630	105369844	LOC105369844
NC_000012.12	93569682	93569891	144481	SOCS2-AS1
NC_000012.12	93569682	93569891	8835	SOCS2
NC_000012.12	93677258	93677558	8738	CRADD
NC_000012.12	106136126	106136415	9891	NUAK1
NC_000012.12	108838536	108838760	54434	SSH1
NC_000012.12	118376143	118376406	64426	SUDS3
NC_000012.12	119180571	119180828	26353	HSPB8
NC_000012.12	120229479	120229840	5829	PXN
NC_000012.12	120229902	120230189	5829	PXN
NC_000012.12	120230279	120230613	5829	PXN
NC_000012.12	121800716	121801304	338799	LINC01089
NC_000012.12	122526376	122526909	65117	RSRC2
NC_000012.12	122974887	122975248	23457	ABCB9
NC_000012.12	122974887	122975248	79676	OGFOD2
NC_000012.12	123364971	123365179	112268105	SBNO1-AS1
NC_000012.12	132687389	132687589	5426	POLE
NC_000012.12	132687389	132687589	5827	PXMP2
NC_000013.11	23321101	23321359	107984585	LOC107984585
NC_000013.11	23321101	23321359	6445	SGCG
NC_000013.11	33542735	33542930	90627	STARD13
NC_000013.11	97258240	97258556	10150	MBNL2
NC_000013.11	97258240	97258556	101927385	LOC101927385
NC_000013.11	110967211	110967393	104355135	LINC00431
NC_000013.11	110967211	110967393	105370364	LOC105370364
NC_000013.11	113208768	113209024	55795	PCID2
NC_000013.11	113208768	113209024	8451	CUL4A
NC_000013.11	113837219	113837597	2621	GAS6
NC_000013.11	113837219	113837597	650669	GAS6-AS1
NC_000013.11	113896374	113897426	643365	LINC00452
NC_000013.11	113897491	113897722	643365	LINC00452
NC_000013.11	113898188	113898393	643365	LINC00452
NC_000013.11	113901252	113901615	643365	LINC00452
NC_000013.11	113905625	113905813	643365	LINC00452
NC_000013.11	113905906	113906159	643365	LINC00452
NC_000013.11	113906903	113907085	643365	LINC00452
NC_000013.11	113907490	113907806	643365	LINC00452
NC_000013.11	113907932	113908129	643365	LINC00452
NC_000013.11	113908604	113908869	643365	LINC00452
NC_000013.11	113908922	113909261	643365	LINC00452
NC_000013.11	113909332	113909854	643365	LINC00452
NC_000013.11	113910035	113910550	643365	LINC00452
NC_000013.11	113910773	113911180	643365	LINC00452
NC_000013.11	113912026	113912307	643365	LINC00452
NC_000014.9	22536987	22537190	6955	TRA
NC_000014.9	33938577	33938786	112399	EGLN3
NC_000014.9	34700188	34700492	107984628	LOC107984628
NC_000014.9	39175334	39175516	5411	PNN
NC_000014.9	49585349	49585531	6235	RPS29
NC_000014.9	50000927	50001197	283551	LINC01588
NC_000014.9	50001656	50001903	283551	LINC01588
NC_000014.9	50062761	50062976	196913	LINC01599
NC_000014.9	50600649	50600907	51062	ATL1
NC_000014.9	51396006	51396244	105370496	LINC02310
NC_000014.9	51396368	51396562	105370496	LINC02310
NC_000014.9	51396803	51397012	105370496	LINC02310
NC_000014.9	51539717	51540719	100874185	FRMD6-AS2
NC_000014.9	51539717	51540719	122786	FRMD6
NC_000014.9	51540887	51541215	100874185	FRMD6-AS2
NC_000014.9	51540887	51541215	122786	FRMD6
NC_000014.9	51544626	51545276	100874185	FRMD6-AS2
NC_000014.9	51544626	51545276	122786	FRMD6
NC_000014.9	51545709	51545987	100874185	FRMD6-AS2
NC_000014.9	51545709	51545987	122786	FRMD6
NC_000014.9	51546147	51546329	100874185	FRMD6-AS2
NC_000014.9	51546147	51546329	122786	FRMD6
NC_000014.9	51547088	51547314	100874185	FRMD6-AS2
NC_000014.9	51547088	51547314	122786	FRMD6
NC_000014.9	51547401	51548314	100874185	FRMD6-AS2
NC_000014.9	51547401	51548314	122786	FRMD6
NC_000014.9	51548366	51548644	100874185	FRMD6-AS2
NC_000014.9	51548366	51548644	122786	FRMD6
NC_000014.9	51554517	51555275	100874185	FRMD6-AS2
NC_000014.9	51554517	51555275	122786	FRMD6
NC_000014.9	54107085	54107623	105370507	LOC105370507
NC_000014.9	54108508	54108954	105370507	LOC105370507
NC_000014.9	54651829	54652011	23034	SAMD4A
NC_000014.9	54652327	54652807	23034	SAMD4A
NC_000014.9	58297895	58298127	379025	PSMA3-AS1
NC_000014.9	58898438	58898704	102723742	LINC01500
NC_000014.9	61525249	61525453	5583	PRKCH
NC_000014.9	61526103	61526375	5583	PRKCH
NC_000014.9	61536787	61537090	105370525	LOC105370525
NC_000014.9	61536787	61537090	5583	PRKCH
NC_000014.9	61547199	61547490	5583	PRKCH
NC_000014.9	61559785	61560018	101927780	LINC01303
NC_000014.9	61560246	61560817	101927780	LINC01303
NC_000014.9	61561151	61562870	101927780	LINC01303
NC_000014.9	61563048	61565433	101927780	LINC01303
NC_000014.9	61565589	61566674	101927780	LINC01303
NC_000014.9	61566961	61567250	101927780	LINC01303
NC_000014.9	61567705	61567941	101927780	LINC01303
NC_000014.9	61568504	61568860	101927780	LINC01303
NC_000014.9	61569050	61569398	101927780	LINC01303
NC_000014.9	61569646	61572266	101927780	LINC01303
NC_000014.9	61569646	61572266	400221	FLJ22447
NC_000014.9	61573279	61573989	400221	FLJ22447
NC_000014.9	61763688	61763870	6617	SNAPC1
NC_000014.9	64758161	64758385	6710	SPTB
NC_000014.9	66933481	66933701	10243	GPHN
NC_000014.9	67221741	67222166	161142	FAM71D
NC_000014.9	67222551	67222992	161142	FAM71D
NC_000014.9	68138011	68138318	105370546	LOC105370546
NC_000014.9	68138011	68138318	5890	RAD51B
NC_000014.9	68139106	68139742	105370546	LOC105370546
NC_000014.9	68139106	68139742	5890	RAD51B
NC_000014.9	68139865	68140478	105370546	LOC105370546
NC_000014.9	68139865	68140478	5890	RAD51B
NC_000014.9	68140545	68141147	105370546	LOC105370546
NC_000014.9	68140545	68141147	5890	RAD51B
NC_000014.9	68141207	68141662	105370546	LOC105370546
NC_000014.9	68141207	68141662	5890	RAD51B
NC_000014.9	68142433	68142914	105370546	LOC105370546
NC_000014.9	68142433	68142914	5890	RAD51B
NC_000014.9	68143359	68144261	105370546	LOC105370546
NC_000014.9	68143359	68144261	5890	RAD51B
NC_000014.9	68144387	68144691	105370546	LOC105370546
NC_000014.9	68144387	68144691	5890	RAD51B
NC_000014.9	68145168	68145525	105370546	LOC105370546
NC_000014.9	68145168	68145525	5890	RAD51B
NC_000014.9	68145576	68147642	105370546	LOC105370546
NC_000014.9	68145576	68147642	5890	RAD51B
NC_000014.9	68148298	68148660	105370546	LOC105370546
NC_000014.9	68148298	68148660	5890	RAD51B
NC_000014.9	68233069	68233291	5890	RAD51B
NC_000014.9	68248486	68248817	5890	RAD51B
NC_000014.9	68249524	68249732	5890	RAD51B
NC_000014.9	68458382	68458607	5890	RAD51B
NC_000014.9	68458686	68458876	5890	RAD51B
NC_000014.9	68459211	68459801	5890	RAD51B
NC_000014.9	68466219	68466609	5890	RAD51B
NC_000014.9	68547734	68547948	5890	RAD51B
NC_000014.9	68682145	68683035	5890	RAD51B
NC_000014.9	68789010	68789327	677	ZFP36L1
NC_000014.9	68794001	68794592	677	ZFP36L1
NC_000014.9	68794988	68796075	677	ZFP36L1
NC_000014.9	69767266	69767670	100289511	LOC100289511
NC_000014.9	69767266	69767670	6430	SRSF5
NC_000014.9	69999636	69999860	64093	SMOC1
NC_000014.9	70074016	70074198	6547	SLC8A3
NC_000014.9	72643483	72643720	8110	DPF3
NC_000014.9	73786943	73787149	91748	MIDEAS
NC_000014.9	73787588	73787788	100506476	LOC100506476
NC_000014.9	73787588	73787788	91748	MIDEAS
NC_000014.9	74569365	74570115	4053	LTBP2
NC_000014.9	74570331	74571058	4053	LTBP2
NC_000014.9	74571310	74572177	4053	LTBP2
NC_000014.9	74572401	74573528	4053	LTBP2
NC_000014.9	74573610	74574067	4053	LTBP2
NC_000014.9	74578335	74578875	4053	LTBP2
NC_000014.9	74579285	74579576	4053	LTBP2
NC_000014.9	74579661	74579921	4053	LTBP2
NC_000014.9	74580168	74580581	4053	LTBP2
NC_000014.9	74580763	74581045	4053	LTBP2
NC_000014.9	77027935	77028122	107984638	LOC107984638
NC_000014.9	77027935	77028122	64207	IRF2BPL
NC_000014.9	77041636	77041876	283575	LINC02288
NC_000014.9	77041988	77042659	283575	LINC02288
NC_000014.9	80389493	80389844	100628307	DIO2-AS1
NC_000014.9	80390338	80390918	100628307	DIO2-AS1
NC_000014.9	80391060	80391518	100628307	DIO2-AS1
NC_000014.9	99579651	99579843	317762	CCDC85C
NC_000014.9	100440227	100440507	79446	WDR25
NC_000014.9	102279531	102279846	5891	MOK
NC_000015.10	40088884	40089295	90427	BMF
NC_000015.10	40274693	40274974	106821730	BUB1B-PAK6
NC_000015.10	40274693	40274974	56924	PAK6
NC_000015.10	40339261	40339443	388115	CCDC9B
NC_000015.10	40339718	40340203	388115	CCDC9B
NC_000015.10	40382836	40383128	90417	KNSTRN
NC_000015.10	41943656	41944075	30844	EHD4
NC_000015.10	41944156	41944380	30844	EHD4
NC_000015.10	52093785	52093983	112268150	LOC112268150
NC_000015.10	52256422	52256622	55930	MYO5C
NC_000015.10	56246055	56246247	374618	TEX9
NC_000015.10	56246055	56246247	64864	RFX7
NC_000015.10	58468039	58468289	101928694	LIPC-AS1
NC_000015.10	58468039	58468289	3990	LIPC
NC_000015.10	58468714	58469047	101928694	LIPC-AS1
NC_000015.10	58468714	58469047	3990	LIPC
NC_000015.10	58469202	58470149	101928694	LIPC-AS1
NC_000015.10	58469202	58470149	3990	LIPC
NC_000015.10	58471416	58471859	101928694	LIPC-AS1
NC_000015.10	58471416	58471859	3990	LIPC
NC_000015.10	58472733	58472943	101928694	LIPC-AS1
NC_000015.10	58472733	58472943	3990	LIPC
NC_000015.10	58473004	58474042	101928694	LIPC-AS1
NC_000015.10	58473004	58474042	3990	LIPC
NC_000015.10	58545617	58545989	3990	LIPC
NC_000015.10	58546184	58546385	3990	LIPC
NC_000015.10	58551083	58551301	3990	LIPC
NC_000015.10	58551465	58552081	3990	LIPC
NC_000015.10	58552146	58552339	3990	LIPC
NC_000015.10	58933381	58933655	79811	SLTM
NC_000015.10	59492970	59493197	145773	FAM81A
NC_000015.10	60370813	60371109	302	ANXA2
NC_000015.10	60371207	60371848	302	ANXA2
NC_000015.10	60373326	60373673	302	ANXA2
NC_000015.10	60397281	60397570	302	ANXA2
NC_000015.10	62602196	62602487	83660	TLN2
NC_000015.10	62605654	62605974	83660	TLN2
NC_000015.10	62607774	62608027	83660	TLN2
NC_000015.10	62769965	62770160	83660	TLN2
NC_000015.10	62850048	62851647	105370854	LOC105370854
NC_000015.10	66293380	66293642	105370868	DIS3L-AS1
NC_000015.10	66293380	66293642	115752	DIS3L
NC_000015.10	66504589	66504774	6124	RPL4
NC_000015.10	66617677	66617891	102723165	LINC01169
NC_000015.10	67106691	67107491	4088	SMAD3
NC_000015.10	68818209	68818592	8125	ANP32A
NC_000015.10	68818765	68819042	8125	ANP32A
NC_000015.10	68819328	68819580	8125	ANP32A
NC_000015.10	71748985	71749173	79875	THSD4
NC_000015.10	77496868	77497115	10363	HMG20A
NC_000015.10	80567766	80567989	9915	ARNT2
NC_000015.10	80970155	80970337	23184	MESD
NC_000015.10	88246889	88247098	4916	NTRK3
NC_000015.10	92903680	92903908	1106	CHD2
NC_000015.10	94324324	94324530	55784	MCTP2
NC_000015.10	98727335	98727652	3480	IGF1R
NC_000015.10	98889050	98889284	3480	IGF1R
NC_000015.10	98897027	98897251	3480	IGF1R
NC_000015.10	100723159	100723341	105371024	LOC105371024
NC_000016.10	3021691	3021899	51330	TNFRSF12A
NC_000016.10	3022171	3022437	51330	TNFRSF12A
NC_000016.10	3022541	3022745	54985	HCFC1R1
NC_000016.10	3022840	3023229	54985	HCFC1R1
NC_000016.10	11273460	11273706	105371082	LOC105371082
NC_000016.10	11273460	11273706	58531	PRM3
NC_000016.10	11312157	11312339	105371082	LOC105371082
NC_000016.10	11313885	11314141	105371082	LOC105371082
NC_000016.10	11315627	11315982	105371082	LOC105371082
NC_000016.10	11316783	11316970	105371082	LOC105371082
NC_000016.10	25258087	25258273	112577464	ZKSCAN2-DT
NC_000016.10	53773303	53773591	79068	FTO
NC_000016.10	57649084	57649282	9289	ADGRG1
NC_000016.10	70523820	70524052	23450	SF3B3
NC_000016.10	70524174	70524356	23450	SF3B3
NC_000016.10	73053313	73053495	463	ZFHX3
NC_000016.10	80173956	80174149	102724084	DYNLRB2-AS1
NC_000016.10	80174317	80174937	102724084	DYNLRB2-AS1
NC_000016.10	80300423	80300605	102724084	DYNLRB2-AS1
NC_000016.10	82630059	82630418	1012	CDH13
NC_000016.10	86931349	86931589	105371393	LOC105371393
NC_000016.10	87778626	87778884	102724467	LOC102724467
NC_000017.11	7885292	7885727	1107	CHD3
NC_000017.11	7885292	7885727	84316	NAA38
NC_000017.11	7887331	7887531	1107	CHD3
NC_000017.11	28282859	28283326	284085	KRT18P55
NC_000017.11	28718002	28718184	83871	RAB34
NC_000017.11	29930276	29930458	374786	EFCAB5
NC_000017.11	31525407	31525589	84440	RAB11FIP4
NC_000017.11	32496931	32497141	4642	MYO1D
NC_000017.11	43694420	43694716	105371786	LINC02594
NC_000017.11	45135407	45135589	79777	ACBD4
NC_000017.11	45160896	45161115	112268203	LOC112268203
NC_000017.11	45160896	45161115	124790	HEXIM2
NC_000017.11	45161180	45161575	112268203	LOC112268203
NC_000017.11	45161180	45161575	124790	HEXIM2
NC_000017.11	47315717	47315971	102724508	EFCAB13-DT
NC_000017.11	48610322	48610504	3217	HOXB7
NC_000017.11	48610680	48610978	3217	HOXB7
NC_000017.11	49022313	49022883	10642	IGF2BP1
NC_000017.11	49569998	49570332	100288866	NGFR-AS1
NC_000017.11	57875127	57875411	404093	CUEDC1
NC_000017.11	57875645	57876230	404093	CUEDC1
NC_000017.11	57876646	57876950	404093	CUEDC1
NC_000017.11	57879373	57879778	404093	CUEDC1
NC_000017.11	57954544	57954801	404093	CUEDC1
NC_000017.11	58006710	58006899	6426	SRSF1
NC_000017.11	58631849	58632067	56155	TEX14
NC_000017.11	58692325	58692668	5889	RAD51C
NC_000017.11	59154344	59155117	348235	SKA2
NC_000017.11	59155926	59156120	55771	PRR11
NC_000017.11	59751827	59752046	81671	VMP1
NC_000017.11	59752123	59752329	81671	VMP1
NC_000017.11	59753053	59753295	81671	VMP1
NC_000017.11	59753350	59758305	81671	VMP1
NC_000017.11	59758419	59759208	81671	VMP1
NC_000017.11	59759363	59759824	81671	VMP1
NC_000017.11	59760023	59760597	81671	VMP1
NC_000017.11	59761058	59763145	81671	VMP1
NC_000017.11	59763240	59764816	81671	VMP1
NC_000017.11	59767327	59767772	81671	VMP1
NC_000017.11	59769228	59769734	81671	VMP1
NC_000017.11	59770293	59770586	81671	VMP1
NC_000017.11	59782172	59782489	81671	VMP1
NC_000017.11	59782544	59784089	81671	VMP1
NC_000017.11	59784149	59784340	81671	VMP1
NC_000017.11	59784403	59788467	81671	VMP1
NC_000017.11	59788550	59788777	81671	VMP1
NC_000017.11	59790060	59790351	81671	VMP1
NC_000017.11	59805093	59805527	81671	VMP1
NC_000017.11	59828406	59829455	81671	VMP1
NC_000017.11	59829589	59829982	81671	VMP1
NC_000017.11	59830103	59830900	81671	VMP1
NC_000017.11	59833113	59833338	81671	VMP1
NC_000017.11	59837281	59838066	81671	VMP1
NC_000017.11	59838231	59838997	81671	VMP1
NC_000017.11	59839341	59839814	81671	VMP1
NC_000017.11	59840007	59840948	81671	VMP1
NC_000017.11	62824713	62824914	101927877	MARCHF10-DT
NC_000017.11	66507728	66507990	5578	PRKCA
NC_000017.11	66542108	66542307	5578	PRKCA
NC_000017.11	66548407	66548654	5578	PRKCA
NC_000017.11	69608524	69608871	101928122	LINC01483
NC_000017.11	69609049	69609318	101928122	LINC01483
NC_000017.11	71189378	71189938	101928165	CASC17
NC_000017.11	72410832	72411162	100499467	LINC00673
NC_000017.11	72416253	72416561	100499467	LINC00673
NC_000017.11	72420241	72420493	100499467	LINC00673
NC_000017.11	72601834	72602061	400619	LINC00511
NC_000017.11	72604335	72604535	400619	LINC00511
NC_000017.11	72614520	72614966	400619	LINC00511
NC_000017.11	72699622	72699963	201266	SLC39A11
NC_000017.11	72715385	72715640	201266	SLC39A11
NC_000017.11	72716076	72716683	201266	SLC39A11
NC_000017.11	73255782	73255977	642843	CPSF4L
NC_000017.11	75124175	75124469	79637	ARMC7
NC_000017.11	75124649	75124868	79637	ARMC7
NC_000017.11	75693601	75693866	29115	SAP30BP
NC_000017.11	75785303	75785665	85451	UNK
NC_000017.11	77124101	77124324	105371901	LOC105371901
NC_000017.11	77124101	77124324	6397	SEC14L1
NC_000017.11	78041344	78041532	57690	TNRC6C
NC_000017.11	78268929	78269131	100996291	LINC01993
NC_000017.11	81977619	81977801	79058	ASPSCR1
NC_000017.11	83110346	83110620	101930496	LOC101930496
NC_000018.10	474166	474348	81035	COLEC12
NC_000018.10	657773	658018	494514	TYMSOS
NC_000018.10	657773	658018	7298	TYMS
NC_000018.10	658168	658638	494514	TYMSOS
NC_000018.10	658168	658638	7298	TYMS
NC_000018.10	2571124	2571457	64863	METTL4
NC_000018.10	3261325	3261797	104968399	MYL12-AS1
NC_000018.10	3447584	3447794	7050	TGIF1
NC_000018.10	3449659	3449936	7050	TGIF1
NC_000018.10	3593108	3593504	9229	DLGAP1
NC_000018.10	3594417	3594856	649446	DLGAP1-AS1
NC_000018.10	3594417	3594856	9229	DLGAP1
NC_000018.10	3595363	3595563	649446	DLGAP1-AS1
NC_000018.10	3595363	3595563	9229	DLGAP1
NC_000018.10	3602633	3602815	9229	DLGAP1
NC_000018.10	3602872	3603766	84777	DLGAP1-AS2
NC_000018.10	3602872	3603766	9229	DLGAP1
NC_000018.10	3603919	3604345	84777	DLGAP1-AS2
NC_000018.10	3603919	3604345	9229	DLGAP1
NC_000018.10	3604404	3605324	84777	DLGAP1-AS2
NC_000018.10	3604404	3605324	9229	DLGAP1
NC_000018.10	3605383	3605886	84777	DLGAP1-AS2
NC_000018.10	3605383	3605886	9229	DLGAP1
NC_000018.10	3623220	3623530	9229	DLGAP1
NC_000018.10	3623852	3624036	9229	DLGAP1
NC_000018.10	3624281	3624482	9229	DLGAP1
NC_000018.10	3624553	3625257	9229	DLGAP1
NC_000018.10	3625442	3625805	9229	DLGAP1
NC_000018.10	3626050	3626235	9229	DLGAP1
NC_000018.10	3649491	3650406	9229	DLGAP1
NC_000018.10	3652344	3652926	9229	DLGAP1
NC_000018.10	3666170	3666547	107985137	LOC107985137
NC_000018.10	3666170	3666547	9229	DLGAP1
NC_000018.10	6629444	6629626	107985176	LOC107985176
NC_000018.10	6747726	6747912	79822	ARHGAP28
NC_000018.10	10926417	10926790	63895	PIEZO2
NC_000018.10	10926982	10927174	63895	PIEZO2
NC_000018.10	11947151	11947419	101927511	LOC101927511
NC_000018.10	12948046	12948283	81929	SEH1L
NC_000018.10	13501636	13502067	753	LDLRAD4
NC_000018.10	55789753	55789996	105372130	LOC105372130
NC_000018.10	55790245	55790553	105372130	LOC105372130
NC_000018.10	58862753	58862967	55205	ZNF532
NC_000018.10	58863030	58863249	55205	ZNF532
NC_000018.10	77101499	77101681	4155	MBP
NC_000019.10	2540415	2540620	2788	GNG7
NC_000019.10	2543432	2543675	2788	GNG7
NC_000019.10	2549652	2549834	2788	GNG7
NC_000019.10	2579490	2579672	2788	GNG7
NC_000019.10	13053625	13054002	4784	NFIX
NC_000019.10	13054070	13054310	4784	NFIX
NC_000019.10	13055263	13055466	4784	NFIX
NC_000019.10	18364551	18365123	54858	PGPEP1
NC_000019.10	27682434	27682676	105372345	LOC105372345
NC_000019.10	27682733	27682924	105372345	LOC105372345
NC_000019.10	27972315	27972576	101927151	LOC101927151
NC_000019.10	36392286	36393074	284406	ZFP82
NC_000019.10	36393866	36394051	284406	ZFP82
NC_000019.10	36394689	36394954	284406	ZFP82
NC_000019.10	36395005	36395422	284406	ZFP82
NC_000019.10	36445891	36446166	84924	ZNF566
NC_000019.10	36446502	36447021	84924	ZNF566
NC_000019.10	36447366	36447690	84924	ZNF566
NC_000019.10	36447791	36448541	84924	ZNF566
NC_000019.10	36448698	36448991	84924	ZNF566
NC_000019.10	36449219	36449497	84924	ZNF566
NC_000019.10	36450198	36450561	84924	ZNF566
NC_000019.10	36450728	36450939	84924	ZNF566
NC_000019.10	36451084	36451673	84924	ZNF566
NC_000019.10	36452176	36452389	84924	ZNF566
NC_000019.10	37698681	37698924	84775	ZNF607
NC_000019.10	41225998	41226200	558	AXL
NC_000019.10	41227118	41227322	558	AXL
NC_000019.10	41264317	41264549	11100	HNRNPUL1
NC_000019.10	42088855	42089192	5452	POU2F2
NC_000019.10	42875619	42875801	5669	PSG1
NC_000019.10	43843495	43843913	284349	ZNF283
NC_000019.10	43844354	43847723	284349	ZNF283
NC_000019.10	43848088	43850932	284349	ZNF283
NC_000019.10	43850988	43851285	284349	ZNF283
NC_000019.10	43851796	43852100	284349	ZNF283
NC_000019.10	43852631	43852914	284349	ZNF283
NC_000019.10	43872931	43875051	342908	ZNF404
NC_000019.10	43875123	43876315	342908	ZNF404
NC_000019.10	43897206	43897822	100505715	LOC100505715
NC_000019.10	43897933	43898173	100505715	LOC100505715
NC_000019.10	43898575	43898761	100505715	LOC100505715
NC_000019.10	43899981	43900235	100505715	LOC100505715
NC_000019.10	44723941	44724162	107985305	CEACAM16-AS1
NC_000019.10	45584563	45584745	80207	OPA3
NC_000019.10	46133084	46133290	147920	IGFL2
NC_000019.10	46133758	46134297	147920	IGFL2
NC_000019.10	46202997	46203179	147920	IGFL2
NC_000019.10	46202997	46203179	645553	IGFL2-AS1
NC_000019.10	46203288	46203529	147920	IGFL2
NC_000019.10	47112396	47112934	23211	ZC3H4
NC_000019.10	47227203	47227404	27113	BBC3
NC_000019.10	58544765	58545068	10155	TRIM28
NC_000019.10	58549048	58549249	10155	TRIM28
NC_000019.10	58549379	58549689	10155	TRIM28
NC_000020.11	5065936	5066249	29058	TMEM230
NC_000020.11	5119596	5119910	100302739	PCNA-AS1
NC_000020.11	5119596	5119910	5111	PCNA
NC_000020.11	22581785	22583116	3170	FOXA2
NC_000020.11	31604915	31605108	105372588	LOC105372588
NC_000020.11	31720195	31720447	598	BCL2L1
NC_000020.11	32358464	32358793	171023	ASXL1
NC_000020.11	34190671	34190853	434	ASIP
NC_000020.11	35263091	35263337	10893	MMP24
NC_000020.11	35263091	35263337	111089941	MMP24-AS1-EDEM2
NC_000020.11	35306058	35306605	55245	UQCC1
NC_000020.11	35306822	35307457	55245	UQCC1
NC_000020.11	35307934	35308240	55245	UQCC1
NC_000020.11	35312291	35312544	55245	UQCC1
NC_000020.11	35320000	35320308	55245	UQCC1
NC_000020.11	35741636	35741863	9584	RBM39
NC_000020.11	35995075	35995276	140894	CNBD2
NC_000020.11	43749836	43750018	101927200	LOC101927200
NC_000020.11	44116773	44116970	57158	JPH2
NC_000020.11	45971985	45972167	63925	ZNF335
NC_000020.11	47315623	47315810	23613	ZMYND8
NC_000020.11	47316952	47317470	23613	ZMYND8
NC_000020.11	47317612	47317836	23613	ZMYND8
NC_000020.11	47318114	47318340	23613	ZMYND8
NC_000020.11	47356367	47356764	23613	ZMYND8
NC_000020.11	50165865	50166187	101927512	LINC01275
NC_000020.11	50186312	50186543	101927559	CEBPB-AS1
NC_000020.11	50242897	50243237	107985386	LOC107985386
NC_000020.11	50267454	50267636	100506115	PELATON
NC_000020.11	50292750	50293125	284751	LINC01270
NC_000020.11	50312856	50313038	101927586	LINC01271
NC_000020.11	50312856	50313038	284751	LINC01270
NC_000020.11	50540938	50541429	5770	PTPN1
NC_000020.11	50561427	50561635	5770	PTPN1
NC_000020.11	50580053	50580269	5770	PTPN1
NC_000020.11	50931445	50931656	101927631	ADNP-AS1
NC_000020.11	52191394	52191628	55734	ZFP64
NC_000020.11	53609802	53610244	105372672	LOC105372672
NC_000020.11	53621589	53621999	105372672	LOC105372672
NC_000020.11	53623343	53623940	105372672	LOC105372672
NC_000020.11	54170093	54170311	1591	CYP24A1
NC_000020.11	57698066	57698248	56937	PMEPA1
NC_000021.9	29181986	29182172	105372767	LOC105372767
NC_000021.9	43586391	43586765	11077	HSF2BP
NC_000022.11	19881706	19881892	10587	TXNRD2
NC_000022.11	19892278	19892464	10587	TXNRD2
NC_000022.11	19941589	19941948	10587	TXNRD2
NC_000022.11	19941589	19941948	1312	COMT
NC_000022.11	24938836	24939018	255349	TMEM211
NC_000022.11	26471031	26471592	89781	HPS4
NC_000022.11	26472028	26472216	89781	HPS4
NC_000022.11	26887374	26887573	100130624	RPL15P22
NC_000022.11	27223359	27223635	105372978	LINC01638
NC_000022.11	28142278	28142489	23331	TTC28
NC_000022.11	29268335	29268608	2130	EWSR1
NC_000022.11	29620324	29620816	4771	NF2
NC_000022.11	29621001	29621356	4771	NF2
NC_000022.11	29623052	29624236	4771	NF2
NC_000022.11	29624307	29624489	4771	NF2
NC_000022.11	29625321	29625570	4771	NF2
NC_000022.11	30197169	30197373	105372988	LOC105372988
NC_000022.11	30197169	30197373	150280	HORMAD2
NC_000022.11	30206800	30207066	105372988	LOC105372988
NC_000022.11	30206800	30207066	150280	HORMAD2
NC_000022.11	30207248	30207569	150280	HORMAD2
NC_000022.11	30251452	30251668	3976	LIF
NC_000022.11	30253426	30253809	3976	LIF
NC_000022.11	34841444	34841804	101926957	LINC02885
NC_000022.11	34845484	34845737	101926957	LINC02885
NC_000022.11	34849043	34849270	101926957	LINC02885
NC_000022.11	34849836	34850090	101926957	LINC02885
NC_000022.11	34850226	34850596	101926957	LINC02885
NC_000022.11	34850785	34851001	101926957	LINC02885
NC_000022.11	36157143	36157344	80833	APOL3
NC_000022.11	36329470	36329705	4627	MYH9
NC_000022.11	36330866	36331048	4627	MYH9
NC_000022.11	36331100	36331282	4627	MYH9
NC_000022.11	36467026	36467419	25828	TXN2
NC_000022.11	36468228	36468465	25828	TXN2
NC_000022.11	36528950	36529150	8664	EIF3D
NC_000022.11	37561710	37561957	11135	CDC42EP1
NC_000022.11	37608484	37608737	26088	GGA1
NC_000022.11	39520307	39520500	468	ATF4
NC_000022.11	40024807	40025006	113828	FAM83F
NC_000022.11	40177984	40178170	23112	TNRC6B
NC_000022.11	40498873	40499089	57591	MRTFA
NC_000022.11	40499488	40500190	57591	MRTFA
NC_000022.11	41290903	41291085	5905	RANGAP1
NC_000022.11	46068717	46069064	642648	LOC642648
NC_000023.11	13398899	13399088	105373137	LOC105373137
NC_000023.11	46327410	46327694	101927574	LINC01186
NC_000023.11	71068364	71068667	29934	SNX12
NC_000023.11	134604596	134604778	10761	PLAC1

## Sheet: BRD4-IP-DHT_peak-gene
chr	peak start	peak end	gene id	symbol
NC_000001.11	1021101	1021373	375790	AGRN
NC_000001.11	3471669	3471875	27237	ARHGEF16
NC_000001.11	3900375	3900734	100133612	LINC01134
NC_000001.11	6170902	6171115	26038	CHD5
NC_000001.11	8134608	8134804	107984915	LOC107984915
NC_000001.11	8134935	8135187	107984915	LOC107984915
NC_000001.11	8137805	8138397	107984915	LOC107984915
NC_000001.11	8210962	8211368	102724539	LINC01714
NC_000001.11	8211729	8212347	102724539	LINC01714
NC_000001.11	8878140	8878676	2023	ENO1
NC_000001.11	9181408	9181723	106614088	MIR34AHG
NC_000001.11	9181941	9183124	102724571	LNCTAM34A
NC_000001.11	9181941	9183124	106614088	MIR34AHG
NC_000001.11	9234803	9235014	9563	H6PD
NC_000001.11	9943379	9943580	64802	NMNAT1
NC_000001.11	9943379	9943580	84328	LZIC
NC_000001.11	10430444	10430658	100526739	CENPS-CORT
NC_000001.11	10430444	10430658	378708	CENPS
NC_000001.11	10475181	10475377	5195	PEX14
NC_000001.11	10779412	10779631	54897	CASZ1
NC_000001.11	11012720	11012916	23435	TARDBP
NC_000001.11	15338161	15338381	101927417	FHAD1-AS1
NC_000001.11	15338161	15338381	114827	FHAD1
NC_000001.11	15352607	15353148	114827	FHAD1
NC_000001.11	15354277	15354559	114827	FHAD1
NC_000001.11	15356500	15357051	114827	FHAD1
NC_000001.11	15834721	15835770	729614	FLJ37453
NC_000001.11	16016059	16016353	27129	HSPB7
NC_000001.11	16145953	16146149	1969	EPHA2
NC_000001.11	16146360	16146589	1969	EPHA2
NC_000001.11	16155427	16155669	101927479	LOC101927479
NC_000001.11	16155427	16155669	1969	EPHA2
NC_000001.11	16967766	16967988	9696	CROCC
NC_000001.11	16979824	16980093	4237	MFAP2
NC_000001.11	16980569	16980799	4237	MFAP2
NC_000001.11	18949937	18950251	126917	IFFO2
NC_000001.11	19009163	19009399	105376815	LOC105376815
NC_000001.11	19009567	19010141	105376815	LOC105376815
NC_000001.11	19010384	19010642	105376815	LOC105376815
NC_000001.11	19012326	19012674	105376815	LOC105376815
NC_000001.11	19045194	19045415	105376815	LOC105376815
NC_000001.11	19485177	19485461	832	CAPZB
NC_000001.11	19799327	19799927	255104	TMCO4
NC_000001.11	19800093	19800344	255104	TMCO4
NC_000001.11	20603358	20603598	978	CDA
NC_000001.11	21176631	21176845	8672	EIF4G3
NC_000001.11	21325265	21325461	1889	ECE1
NC_000001.11	22025591	22025790	101928043	LINC01635
NC_000001.11	22025591	22025790	29092	LINC00339
NC_000001.11	22052768	22053098	112268223	CDC42-AS1
NC_000001.11	22052768	22053098	998	CDC42
NC_000001.11	22746532	22746926	2048	EPHB2
NC_000001.11	22747042	22747322	2048	EPHB2
NC_000001.11	22750391	22750587	2048	EPHB2
NC_000001.11	23193206	23193914	3352	HTR1D
NC_000001.11	23194551	23195157	3352	HTR1D
NC_000001.11	23196487	23197066	3352	HTR1D
NC_000001.11	23198443	23198671	3352	HTR1D
NC_000001.11	23585454	23585650	107984928	LOC107984928
NC_000001.11	23691877	23692073	6135	RPL11
NC_000001.11	23958972	23959599	55629	PNRC2
NC_000001.11	23979980	23980304	10772	SRSF10
NC_000001.11	24643251	24643462	10250	SRRM1
NC_000001.11	24949324	24949529	105376878	RUNX3-AS1
NC_000001.11	24949324	24949529	864	RUNX3
NC_000001.11	25875294	25875540	164091	PAQR7
NC_000001.11	25905972	25906479	100500808	MIR3917
NC_000001.11	25905972	25906479	3925	STMN1
NC_000001.11	26280041	26280272	83442	SH3BGRL3
NC_000001.11	26472456	26472973	3151	HMGN2
NC_000001.11	26693154	26693472	101928728	LOC101928728
NC_000001.11	26697215	26697669	8289	ARID1A
NC_000001.11	26697924	26698164	8289	ARID1A
NC_000001.11	26787263	26787459	55650	PIGV
NC_000001.11	26787648	26787914	55650	PIGV
NC_000001.11	26787991	26788202	55650	PIGV
NC_000001.11	26999526	26999910	388610	TRNP1
NC_000001.11	27540021	27540242	27245	AHDC1
NC_000001.11	28507238	28507461	1104	RCC1
NC_000001.11	28507238	28507461	6080	SNORA73A
NC_000001.11	28507238	28507461	8420	SNHG3
NC_000001.11	28508168	28508364	1104	RCC1
NC_000001.11	28508168	28508364	8420	SNHG3
NC_000001.11	28643199	28643415	105378616	LINC01715
NC_000001.11	28643199	28643415	6883	TAF12
NC_000001.11	28669170	28669399	10691	GMEB1
NC_000001.11	29124438	29125148	399474	TMEM200B
NC_000001.11	29202879	29203075	51102	MECR
NC_000001.11	29688804	29689000	107984934	LOC107984934
NC_000001.11	31065225	31065684	9698	PUM1
NC_000001.11	31689746	31689968	1307	COL16A1
NC_000001.11	31701046	31701252	1307	COL16A1
NC_000001.11	31701510	31701750	1307	COL16A1
NC_000001.11	32335704	32336390	65108	MARCKSL1
NC_000001.11	32650691	32650895	339487	ZBTB8OS
NC_000001.11	32702787	32703250	81493	SYNC
NC_000001.11	32755004	32755384	57648	KIAA1522
NC_000001.11	32759570	32759923	57648	KIAA1522
NC_000001.11	32759980	32760333	57648	KIAA1522
NC_000001.11	32817648	32818164	64766	S100PBP
NC_000001.11	33098880	33099087	113451	AZIN2
NC_000001.11	33099800	33100049	113451	AZIN2
NC_000001.11	33256908	33257165	149076	ZNF362
NC_000001.11	35079100	35079296	79830	ZMYM1
NC_000001.11	35268672	35268963	9202	ZMYM4
NC_000001.11	35557443	35557677	79932	KIAA0319L
NC_000001.11	37471450	37471692	728431	LINC01137
NC_000001.11	37999855	38000062	2275	FHL3
NC_000001.11	38000413	38000822	2275	FHL3
NC_000001.11	38064093	38064289	105378653	MIR3659HG
NC_000001.11	38140031	38140348	105378655	LINC02786
NC_000001.11	39177738	39177958	23499	MACF1
NC_000001.11	39178331	39178645	23499	MACF1
NC_000001.11	39178790	39179010	23499	MACF1
NC_000001.11	39183721	39184006	23499	MACF1
NC_000001.11	39192378	39192603	23499	MACF1
NC_000001.11	39196191	39196394	23499	MACF1
NC_000001.11	39398973	39399188	23499	MACF1
NC_000001.11	40096997	40097372	5538	PPT1
NC_000001.11	40161043	40161489	105378671	LOC105378671
NC_000001.11	40161043	40161489	6018	RLF
NC_000001.11	40450690	40451035	65243	ZFP69B
NC_000001.11	40691581	40692147	100130557	NFYC-AS1
NC_000001.11	40691581	40692147	4802	NFYC
NC_000001.11	40691581	40692147	9783	RIMS3
NC_000001.11	40709384	40709687	4802	NFYC
NC_000001.11	40710641	40710865	4802	NFYC
NC_000001.11	40980054	40980334	1503	CTPS1
NC_000001.11	41713064	41713284	59269	HIVEP3
NC_000001.11	41713818	41714021	59269	HIVEP3
NC_000001.11	41861971	41862300	59269	HIVEP3
NC_000001.11	41863057	41863444	59269	HIVEP3
NC_000001.11	41901775	41902136	59269	HIVEP3
NC_000001.11	41902338	41902619	59269	HIVEP3
NC_000001.11	41955325	41955525	59269	HIVEP3
NC_000001.11	41957433	41957679	59269	HIVEP3
NC_000001.11	42455746	42456030	84217	ZMYND12
NC_000001.11	42456097	42456512	728621	CCDC30
NC_000001.11	42456097	42456512	79717	PPCS
NC_000001.11	42817167	42817365	114625	ERMAP
NC_000001.11	42817167	42817365	374969	SVBP
NC_000001.11	42935834	42936065	6513	SLC2A1
NC_000001.11	42936292	42936685	6513	SLC2A1
NC_000001.11	42936769	42937310	6513	SLC2A1
NC_000001.11	42938441	42938688	6513	SLC2A1
NC_000001.11	42938950	42939146	6513	SLC2A1
NC_000001.11	42940208	42943672	6513	SLC2A1
NC_000001.11	42958741	42958937	6513	SLC2A1
NC_000001.11	42967338	42967896	440584	SLC2A1-AS1
NC_000001.11	43206405	43206785	105378685	LOC105378685
NC_000001.11	43206405	43206785	149465	CFAP57
NC_000001.11	43207154	43208046	105378685	LOC105378685
NC_000001.11	43207154	43208046	149465	CFAP57
NC_000001.11	43348736	43348969	4352	MPL
NC_000001.11	43358080	43358276	105378687	LOC105378687
NC_000001.11	43359024	43359412	991	CDC20
NC_000001.11	43367905	43368117	64834	ELOVL1
NC_000001.11	43822185	43822447	6487	ST3GAL3
NC_000001.11	43834826	43835866	6487	ST3GAL3
NC_000001.11	43835946	43836247	6487	ST3GAL3
NC_000001.11	43836382	43836797	6487	ST3GAL3
NC_000001.11	43979216	43979467	8704	B4GALT2
NC_000001.11	44327033	44327265	79033	ERI3
NC_000001.11	44485221	44485477	55182	RNF220
NC_000001.11	44631677	44632339	55182	RNF220
NC_000001.11	44775237	44775999	26811	SNORD55
NC_000001.11	44775237	44775999	6202	RPS8
NC_000001.11	44807627	44809022	149478	BTBD19
NC_000001.11	45521982	45522187	5052	PRDX1
NC_000001.11	45688439	45688699	51249	TMEM69
NC_000001.11	45750415	45750704	3652	IPP
NC_000001.11	45803236	45803436	23139	MAST2
NC_000001.11	45892145	45892419	105378694	LOC105378694
NC_000001.11	45892145	45892419	23139	MAST2
NC_000001.11	46302939	46303381	10489	LRRC41
NC_000001.11	48050022	48050234	105379778	LINC02794
NC_000001.11	48050673	48050923	105379778	LINC02794
NC_000001.11	48051155	48051351	105379778	LINC02794
NC_000001.11	48051841	48052458	105379778	LINC02794
NC_000001.11	48068153	48068503	105379778	LINC02794
NC_000001.11	48069427	48069623	105379778	LINC02794
NC_000001.11	51558897	51559231	105378720	EPS15-AS1
NC_000001.11	51570377	51570620	105378720	EPS15-AS1
NC_000001.11	51570377	51570620	441884	CALR4P
NC_000001.11	52698066	52698277	65260	COA7
NC_000001.11	54407216	54407431	23648	SSBP3
NC_000001.11	54407802	54408030	23648	SSBP3
NC_000001.11	55214873	55215266	23358	USP24
NC_000001.11	55215461	55215724	100507634	LOC100507634
NC_000001.11	56064333	56064529	105378737	LOC105378737
NC_000001.11	56064333	56064529	105378741	LOC105378741
NC_000001.11	58755622	58755939	112268263	LOC112268263
NC_000001.11	58814905	58815235	100131060	LINC01135
NC_000001.11	58814905	58815235	101926907	LOC101926907
NC_000001.11	58815491	58816251	100131060	LINC01135
NC_000001.11	58815491	58816251	101926907	LOC101926907
NC_000001.11	58903709	58904071	105378753	LINC02777
NC_000001.11	59143485	59143758	729467	HSD52
NC_000001.11	59297077	59297281	55277	FGGY
NC_000001.11	59375299	59375668	55277	FGGY
NC_000001.11	59393086	59394211	55277	FGGY
NC_000001.11	59730459	59731422	55277	FGGY
NC_000001.11	59731656	59732003	55277	FGGY
NC_000001.11	61452872	61453170	4774	NFIA
NC_000001.11	63846873	63847217	4919	ROR1
NC_000001.11	63875702	63875929	4919	ROR1
NC_000001.11	63876871	63877846	4919	ROR1
NC_000001.11	63877907	63878224	4919	ROR1
NC_000001.11	65420633	65420920	3953	LEPR
NC_000001.11	65420633	65420920	54741	LEPROT
NC_000001.11	65958920	65959162	5142	PDE4B
NC_000001.11	66242730	66242953	5142	PDE4B
NC_000001.11	66271553	66271982	5142	PDE4B
NC_000001.11	67053790	67054069	23169	SLC35D1
NC_000001.11	67430177	67430402	26135	SERBP1
NC_000001.11	67686054	67686300	1647	GADD45A
NC_000001.11	67970286	67970614	100289178	GNG12-AS1
NC_000001.11	67978084	67978430	100289178	GNG12-AS1
NC_000001.11	67978662	67979753	100289178	GNG12-AS1
NC_000001.11	67980153	67980469	100289178	GNG12-AS1
NC_000001.11	68496492	68496705	101927220	DEPDC1-AS1
NC_000001.11	68496492	68496705	55635	DEPDC1
NC_000001.11	72284343	72284613	105378797	LOC105378797
NC_000001.11	74733152	74733348	127253	TYW3
NC_000001.11	76238090	76238292	256435	ST6GALNAC3
NC_000001.11	76997914	76998668	81849	ST6GALNAC5
NC_000001.11	76999131	76999351	81849	ST6GALNAC5
NC_000001.11	77511713	77512131	26289	AK5
NC_000001.11	77512921	77513262	26289	AK5
NC_000001.11	77513884	77514425	26289	AK5
NC_000001.11	77514486	77515000	26289	AK5
NC_000001.11	77515496	77515843	26289	AK5
NC_000001.11	77536136	77537300	26289	AK5
NC_000001.11	77537444	77537718	26289	AK5
NC_000001.11	77537806	77538085	26289	AK5
NC_000001.11	77538806	77539108	26289	AK5
NC_000001.11	77539161	77539392	26289	AK5
NC_000001.11	77539911	77540799	26289	AK5
NC_000001.11	77978342	77979097	8880	FUBP1
NC_000001.11	78101300	78101706	54810	GIPC2
NC_000001.11	78277494	78277746	149047	MGC27382
NC_000001.11	85328845	85329041	23576	DDAH1
NC_000001.11	85329846	85330105	23576	DDAH1
NC_000001.11	89524381	89524590	23507	LRRC8B
NC_000001.11	89906705	89906947	55144	LRRC8D
NC_000001.11	92832043	92832291	6125	RPL5
NC_000001.11	92858937	92859144	388650	DIPK1A
NC_000001.11	93345337	93345647	100131564	CCDC18-AS1
NC_000001.11	93700947	93702778	8412	BCAR3
NC_000001.11	93702983	93703183	8412	BCAR3
NC_000001.11	93737828	93738162	8412	BCAR3
NC_000001.11	93738342	93739323	8412	BCAR3
NC_000001.11	94259154	94259450	107985092	ARHGAP29-AS1
NC_000001.11	94259154	94259450	9411	ARHGAP29
NC_000001.11	94270899	94271189	107985092	ARHGAP29-AS1
NC_000001.11	94270899	94271189	9411	ARHGAP29
NC_000001.11	94322425	94322660	105378859	LOC105378859
NC_000001.11	94322425	94322660	107985092	ARHGAP29-AS1
NC_000001.11	94322774	94323036	105378859	LOC105378859
NC_000001.11	94322774	94323036	107985092	ARHGAP29-AS1
NC_000001.11	94323087	94325087	105378859	LOC105378859
NC_000001.11	94323087	94325087	107985092	ARHGAP29-AS1
NC_000001.11	94325215	94326200	105378859	LOC105378859
NC_000001.11	94325215	94326200	107985092	ARHGAP29-AS1
NC_000001.11	94326316	94327998	105378859	LOC105378859
NC_000001.11	94326316	94327998	107985092	ARHGAP29-AS1
NC_000001.11	94579698	94580513	105378861	LOC105378861
NC_000001.11	94617259	94617584	101928079	SLC44A3-AS1
NC_000001.11	94617259	94617584	105378861	LOC105378861
NC_000001.11	94621708	94622946	101928079	SLC44A3-AS1
NC_000001.11	94621708	94622946	105378861	LOC105378861
NC_000001.11	94623101	94623363	101928079	SLC44A3-AS1
NC_000001.11	94623101	94623363	105378861	LOC105378861
NC_000001.11	94623732	94624030	101928079	SLC44A3-AS1
NC_000001.11	94623732	94624030	105378861	LOC105378861
NC_000001.11	94624299	94624605	101928079	SLC44A3-AS1
NC_000001.11	94624299	94624605	105378861	LOC105378861
NC_000001.11	94727280	94727476	101928079	SLC44A3-AS1
NC_000001.11	94727672	94727980	101928079	SLC44A3-AS1
NC_000001.11	94728053	94728257	101928079	SLC44A3-AS1
NC_000001.11	94735105	94735321	101928079	SLC44A3-AS1
NC_000001.11	94735398	94735646	101928079	SLC44A3-AS1
NC_000001.11	94863713	94864043	126969	SLC44A3
NC_000001.11	95023582	95023778	199857	ALG14
NC_000001.11	95167225	95167421	100527978	TLCD4-RWDD3
NC_000001.11	95167225	95167421	101928118	LOC101928118
NC_000001.11	95167225	95167421	148534	TLCD4
NC_000001.11	95167870	95168406	100527978	TLCD4-RWDD3
NC_000001.11	95167870	95168406	101928118	LOC101928118
NC_000001.11	95167870	95168406	148534	TLCD4
NC_000001.11	95168674	95169733	100527978	TLCD4-RWDD3
NC_000001.11	95168674	95169733	101928118	LOC101928118
NC_000001.11	95168674	95169733	148534	TLCD4
NC_000001.11	96721936	96722196	58155	PTBP2
NC_000001.11	97384854	97385145	105378867	LOC105378867
NC_000001.11	97384854	97385145	1806	DPYD
NC_000001.11	98211071	98211295	729987	LINC01776
NC_000001.11	108720668	108721075	163479	FNDC7
NC_000001.11	108816755	108816958	105378891	LOC105378891
NC_000001.11	108816755	108816958	254268	AKNAD1
NC_000001.11	109100210	109100645	677766	SCARNA2
NC_000001.11	109370783	109370979	6272	SORT1
NC_000001.11	109483944	109484366	127002	ATXN7L2
NC_000001.11	109619897	109620182	271	AMPD2
NC_000001.11	109872721	109873103	107985167	LINC01768
NC_000001.11	109873228	109873541	107985167	LINC01768
NC_000001.11	109873596	109873797	107985167	LINC01768
NC_000001.11	109877163	109877564	107985167	LINC01768
NC_000001.11	110034085	110034281	105378895	LOC105378895
NC_000001.11	110034085	110034281	85369	STRIP1
NC_000001.11	110034647	110034847	105378895	LOC105378895
NC_000001.11	110034647	110034847	85369	STRIP1
NC_000001.11	110337829	110338029	440600	RBM15-AS1
NC_000001.11	110338218	110338830	440600	RBM15-AS1
NC_000001.11	110407310	110407544	10542	LAMTOR5
NC_000001.11	110407685	110407908	101410535	LAMTOR5-AS1
NC_000001.11	110407685	110407908	10542	LAMTOR5
NC_000001.11	111364967	111365375	105378904	LOC105378904
NC_000001.11	111507708	111508133	57413	TMIGD3
NC_000001.11	111542050	111542515	57413	TMIGD3
NC_000001.11	111542050	111542515	5906	RAP1A
NC_000001.11	112395841	112396115	55917	CTTNBP2NL
NC_000001.11	112544357	112544648	54879	ST7L
NC_000001.11	112544929	112545131	54879	ST7L
NC_000001.11	112619238	112620043	54879	ST7L
NC_000001.11	112619238	112620043	829	CAPZA1
NC_000001.11	112849577	112849787	100996702	LINC01356
NC_000001.11	114757593	114757934	7812	CSDE1
NC_000001.11	115669176	115669463	81839	VANGL1
NC_000001.11	116373280	116373568	476	ATP1A1
NC_000001.11	116570799	116571034	965	CD58
NC_000001.11	117059313	117059652	101929099	LOC101929099
NC_000001.11	117820549	117820803	105378929	LOC105378929
NC_000001.11	145824058	145824319	10623	POLR3C
NC_000001.11	145824058	145824319	27246	RNF115
NC_000001.11	149885840	149886121	8349	H2BC21
NC_000001.11	149886196	149886428	8349	H2BC21
NC_000001.11	149886957	149887267	8338	H2AC20
NC_000001.11	149887679	149887922	317772	H2AC21
NC_000001.11	150235851	150236048	81611	ANP32E
NC_000001.11	150561558	150562258	574406	ADAMTSL4-AS1
NC_000001.11	150579376	150579605	4170	MCL1
NC_000001.11	150926302	150926567	107985204	LOC107985204
NC_000001.11	150926302	150926567	9869	SETDB1
NC_000001.11	150974570	150974843	29956	CERS2
NC_000001.11	151059427	151059623	56882	CDC42SE1
NC_000001.11	151070561	151070996	126626	GABPB2
NC_000001.11	151282598	151282794	57592	ZNF687
NC_000001.11	151458177	151458533	23126	POGZ
NC_000001.11	151458861	151459280	23126	POGZ
NC_000001.11	151989277	151989611	105371441	LOC105371441
NC_000001.11	151989277	151989611	6281	S100A10
NC_000001.11	153564097	153564435	6273	S100A2
NC_000001.11	153634117	153634389	26097	CHTOP
NC_000001.11	153634117	153634389	6284	S100A13
NC_000001.11	153967158	153967354	27173	SLC39A1
NC_000001.11	153967968	153968191	148327	CREB3L4
NC_000001.11	153967968	153968191	27173	SLC39A1
NC_000001.11	153990718	153991031	6232	RPS27
NC_000001.11	154220329	154220538	25912	C1orf43
NC_000001.11	154220329	154220538	9898	UBAP2L
NC_000001.11	154420247	154420484	3570	IL6R
NC_000001.11	154971195	154971422	6464	SHC1
NC_000001.11	154972467	154972663	6464	SHC1
NC_000001.11	154972898	154973336	6464	SHC1
NC_000001.11	155003573	155003872	51043	ZBTB7B
NC_000001.11	155064001	155064230	1945	EFNA4
NC_000001.11	155129789	155130027	1942	EFNA1
NC_000001.11	156096700	156096899	4000	LMNA
NC_000001.11	156123595	156123821	4000	LMNA
NC_000001.11	156728432	156728860	51093	METTL25B
NC_000001.11	156728432	156728860	81875	ISG20L2
NC_000001.11	156740685	156741102	79590	MRPL24
NC_000001.11	156746862	156747119	3068	HDGF
NC_000001.11	156747341	156747749	3068	HDGF
NC_000001.11	156750956	156751204	3068	HDGF
NC_000001.11	158009865	158010303	55243	KIRREL1
NC_000001.11	158010674	158011036	55243	KIRREL1
NC_000001.11	158011134	158011972	55243	KIRREL1
NC_000001.11	158018180	158018500	55243	KIRREL1
NC_000001.11	158018808	158019028	55243	KIRREL1
NC_000001.11	158019444	158020312	55243	KIRREL1
NC_000001.11	159009547	159009864	3428	IFI16
NC_000001.11	159010331	159010684	3428	IFI16
NC_000001.11	159925056	159925350	8407	TAGLN2
NC_000001.11	160125604	160125889	477	ATP1A2
NC_000001.11	160262219	160262480	100287049	LOC100287049
NC_000001.11	160262219	160262480	50717	DCAF8
NC_000001.11	160343276	160343527	23385	NCSTN
NC_000001.11	161045762	161045981	7391	USF1
NC_000001.11	161132479	161132808	51506	UFC1
NC_000001.11	161132479	161132808	9191	DEDD
NC_000001.11	161132955	161133212	51506	UFC1
NC_000001.11	161153826	161154417	51506	UFC1
NC_000001.11	162003823	162004019	25903	OLFML2B
NC_000001.11	162632451	162632653	4921	DDR2
NC_000001.11	164771896	164772343	100505795	PBX1-AS1
NC_000001.11	164771896	164772343	5087	PBX1
NC_000001.11	166839839	166840070	57645	POGK
NC_000001.11	166926028	166926226	387597	ILDR2
NC_000001.11	166926028	166926226	84944	MAEL
NC_000001.11	167936771	167936967	25874	MPC2
NC_000001.11	167936771	167936967	55827	DCAF6
NC_000001.11	168710258	168710684	1805	DPT
NC_000001.11	169113859	169114195	481	ATP1B1
NC_000001.11	169362794	169363151	29922	NME7
NC_000001.11	169363367	169363862	29922	NME7
NC_000001.11	169893677	169893945	57147	SCYL3
NC_000001.11	170531845	170532041	101928650	GORAB-AS1
NC_000001.11	172144663	172144884	100628315	DNM3OS
NC_000001.11	172144663	172144884	26052	DNM3
NC_000001.11	172144951	172145147	26052	DNM3
NC_000001.11	172253675	172254052	26052	DNM3
NC_000001.11	172254144	172254646	26052	DNM3
NC_000001.11	172254807	172255041	26052	DNM3
NC_000001.11	172255164	172256272	26052	DNM3
NC_000001.11	172322788	172323164	26052	DNM3
NC_000001.11	172342872	172343225	26052	DNM3
NC_000001.11	172343586	172344585	26052	DNM3
NC_000001.11	172351407	172351731	26052	DNM3
NC_000001.11	172352070	172352410	26052	DNM3
NC_000001.11	172357928	172359603	26052	DNM3
NC_000001.11	172359747	172360322	26052	DNM3
NC_000001.11	172360710	172361429	26052	DNM3
NC_000001.11	172417260	172417591	102724528	LOC102724528
NC_000001.11	172417260	172417591	26052	DNM3
NC_000001.11	173824197	173824526	91687	CENPL
NC_000001.11	173824595	173825414	55157	DARS2
NC_000001.11	173824595	173825414	91687	CENPL
NC_000001.11	173867706	173867982	60674	GAS5
NC_000001.11	173867706	173867982	619498	SNORD74
NC_000001.11	174022490	174022738	105371620	LINC02776
NC_000001.11	178126149	178126534	105371630	LOC105371630
NC_000001.11	178126149	178126534	9462	RASAL2
NC_000001.11	178238186	178238733	9462	RASAL2
NC_000001.11	178239066	178240496	9462	RASAL2
NC_000001.11	178341303	178341693	9462	RASAL2
NC_000001.11	179026185	179026381	9917	FAM20B
NC_000001.11	179365709	179365993	126859	AXDND1
NC_000001.11	179882204	179882465	26092	TOR1AIP1
NC_000001.11	179882733	179882977	26092	TOR1AIP1
NC_000001.11	180154169	180154394	105371636	LOC105371636
NC_000001.11	183916037	183916264	23179	RGL1
NC_000001.11	184002084	184002352	23127	COLGALT2
NC_000001.11	184051601	184052150	116461	TSEN15
NC_000001.11	184056520	184056716	116461	TSEN15
NC_000001.11	185484103	185484467	107985239	LOC107985239
NC_000001.11	185541506	185541733	107985239	LOC107985239
NC_000001.11	185562542	185562783	101929093	LINC01350
NC_000001.11	185562542	185562783	107985239	LOC107985239
NC_000001.11	185563935	185564538	101929093	LINC01350
NC_000001.11	185563935	185564538	107985239	LOC107985239
NC_000001.11	185564804	185565318	101929093	LINC01350
NC_000001.11	185564804	185565318	107985239	LOC107985239
NC_000001.11	185565387	185565823	101929093	LINC01350
NC_000001.11	185565387	185565823	107985239	LOC107985239
NC_000001.11	185969099	185969537	83872	HMCN1
NC_000001.11	185969711	185970119	83872	HMCN1
NC_000001.11	185971420	185972348	83872	HMCN1
NC_000001.11	185972414	185972803	83872	HMCN1
NC_000001.11	185973125	185973411	83872	HMCN1
NC_000001.11	185973648	185974011	83872	HMCN1
NC_000001.11	185974306	185974532	83872	HMCN1
NC_000001.11	197902642	197902887	388722	C1orf53
NC_000001.11	200669600	200669796	101929224	DDX59-AS1
NC_000001.11	200669600	200669796	83479	DDX59
NC_000001.11	201376884	201377219	7139	TNNT2
NC_000001.11	201559751	201559947	89796	NAV1
NC_000001.11	202237078	202237366	101929388	LOC101929388
NC_000001.11	202237078	202237366	59352	LGR6
NC_000001.11	203487555	203487821	5549	PRELP
NC_000001.11	203796091	203796380	9877	ZC3H11A
NC_000001.11	204080603	204080799	9580	SOX13
NC_000001.11	204516296	204516609	4194	MDM4
NC_000001.11	205449965	205450223	101669762	BLACAT1
NC_000001.11	205631570	205631779	2005	ELK4
NC_000001.11	205749543	205750183	64710	NUCKS1
NC_000001.11	207021221	207021463	79098	C1orf116
NC_000001.11	207025193	207025441	79098	C1orf116
NC_000001.11	207026019	207026574	79098	C1orf116
NC_000001.11	207027064	207027429	79098	C1orf116
NC_000001.11	209045704	209045994	107985255	LOC107985255
NC_000001.11	209374675	209374986	101929476	LINC01698
NC_000001.11	209375709	209376449	101929476	LINC01698
NC_000001.11	210052361	210052574	255928	SYT14
NC_000001.11	211036710	211037019	3756	KCNH1
NC_000001.11	211037082	211037331	3756	KCNH1
NC_000001.11	211259046	211259361	105372902	LOC105372902
NC_000001.11	214445428	214445843	5784	PTPN14
NC_000001.11	214445909	214446116	5784	PTPN14
NC_000001.11	214446539	214446742	5784	PTPN14
NC_000001.11	214447165	214447525	5784	PTPN14
NC_000001.11	214447961	214448214	5784	PTPN14
NC_000001.11	218374422	218374618	7042	TGFB2
NC_000001.11	218376958	218377562	7042	TGFB2
NC_000001.11	218380144	218380377	7042	TGFB2
NC_000001.11	218705695	218706024	105372924	LOC105372924
NC_000001.11	221439624	221439851	105372932	LOC105372932
NC_000001.11	224632814	224633462	149111	CNIH3
NC_000001.11	225654008	225654229	55740	ENAH
NC_000001.11	225654489	225654701	55740	ENAH
NC_000001.11	225654956	225655202	55740	ENAH
NC_000001.11	225700668	225701187	102723834	LOC102723834
NC_000001.11	225817746	225818034	2052	EPHX1
NC_000001.11	226062088	226062474	3020	H3-3A
NC_000001.11	226308876	226309088	286826	LIN9
NC_000001.11	229343108	229343304	126731	CCSAP
NC_000001.11	230084975	230085264	2590	GALNT2
NC_000001.11	230849349	230849545	84886	C1orf198
NC_000001.11	230849902	230850396	84886	C1orf198
NC_000001.11	230850894	230851368	84886	C1orf198
NC_000001.11	230851576	230851836	84886	C1orf198
NC_000001.11	231827578	231827774	100303453	TSNAX-DISC1
NC_000001.11	231827578	231827774	105373170	LOC105373170
NC_000001.11	231827578	231827774	27185	DISC1
NC_000001.11	233113061	233113545	80003	PCNX2
NC_000001.11	234609379	234609660	359948	IRF2BP2
NC_000001.11	234771782	234772123	107985364	LOC107985364
NC_000001.11	234962922	234963237	101927851	LOC101927851
NC_000001.11	234980559	234981119	107985366	LOC107985366
NC_000001.11	235074862	235075401	107985746	LOC107985746
NC_000001.11	235910082	235910517	105373215	LOC105373215
NC_000001.11	235999392	235999625	4811	NID1
NC_000001.11	240386718	240386997	56776	FMN2
NC_000001.11	240387394	240387653	56776	FMN2
NC_000001.11	240802217	240802521	6000	RGS7
NC_000001.11	244970411	244970608	101928068	LOC101928068
NC_000001.11	244970411	244970608	84288	EFCAB2
NC_000001.11	244970801	244971449	101928068	LOC101928068
NC_000001.11	244970801	244971449	84288	EFCAB2
NC_000001.11	245823208	245823630	64754	SMYD3
NC_000001.11	245873041	245873666	64754	SMYD3
NC_000001.11	245874801	245875108	64754	SMYD3
NC_000001.11	245997050	245997905	64754	SMYD3
NC_000001.11	246000673	246000912	64754	SMYD3
NC_000001.11	246001282	246001491	64754	SMYD3
NC_000001.11	246005507	246005815	64754	SMYD3
NC_000002.12	5697029	5697398	6664	SOX11
NC_000002.12	8148510	8148706	339789	LINC00299
NC_000002.12	8149094	8149384	339789	LINC00299
NC_000002.12	8606995	8607255	105373411	LOC105373411
NC_000002.12	8608000	8608492	105373411	LOC105373411
NC_000002.12	8633410	8633612	105373411	LOC105373411
NC_000002.12	8636554	8636835	105373411	LOC105373411
NC_000002.12	8637077	8637344	105373411	LOC105373411
NC_000002.12	9234167	9234839	8853	ASAP2
NC_000002.12	9235060	9235362	8853	ASAP2
NC_000002.12	9235536	9236069	8853	ASAP2
NC_000002.12	9236147	9236364	8853	ASAP2
NC_000002.12	9287023	9287442	8853	ASAP2
NC_000002.12	9287505	9287946	8853	ASAP2
NC_000002.12	9288007	9288393	8853	ASAP2
NC_000002.12	9288694	9288898	8853	ASAP2
NC_000002.12	9380676	9381054	8853	ASAP2
NC_000002.12	9381440	9381666	8853	ASAP2
NC_000002.12	9630746	9630978	10971	YWHAQ
NC_000002.12	9843801	9844027	9014	TAF1B
NC_000002.12	10080091	10080520	192668	CYS1
NC_000002.12	10302267	10302537	3241	HPCAL1
NC_000002.12	10447988	10448270	4953	ODC1
NC_000002.12	10812367	10812671	10130	PDIA6
NC_000002.12	11344786	11345389	9475	ROCK2
NC_000002.12	11465608	11465891	1876	E2F6
NC_000002.12	11744325	11744565	23175	LPIN1
NC_000002.12	12317165	12322489	100506457	MIR3681HG
NC_000002.12	12325700	12325909	100506457	MIR3681HG
NC_000002.12	12330906	12331293	100506457	MIR3681HG
NC_000002.12	12718253	12718455	28951	TRIB2
NC_000002.12	15592037	15592289	1653	DDX1
NC_000002.12	18298708	18298941	105373451	LOC105373451
NC_000002.12	18300053	18301123	105373451	LOC105373451
NC_000002.12	18560241	18560539	100526794	NT5C1B-RDH14
NC_000002.12	18560241	18560539	57665	RDH14
NC_000002.12	19488487	19488683	105373460	LINC01808
NC_000002.12	20052131	20052373	105373463	LAPTM4A-DT
NC_000002.12	20106808	20107209	105373463	LAPTM4A-DT
NC_000002.12	20223629	20223918	6382	SDC1
NC_000002.12	20224323	20224630	6382	SDC1
NC_000002.12	20350334	20350696	23369	PUM2
NC_000002.12	20577965	20578433	64342	HS1BP3
NC_000002.12	20579044	20580294	64342	HS1BP3
NC_000002.12	20580921	20581245	64342	HS1BP3
NC_000002.12	20582867	20583206	64342	HS1BP3
NC_000002.12	20583633	20585729	64342	HS1BP3
NC_000002.12	20593475	20593925	64342	HS1BP3
NC_000002.12	21255401	21255603	105374317	LOC105374317
NC_000002.12	21255654	21255886	105374317	LOC105374317
NC_000002.12	21256376	21256649	105374317	LOC105374317
NC_000002.12	21256847	21257043	105374317	LOC105374317
NC_000002.12	21257134	21257943	105374317	LOC105374317
NC_000002.12	21258156	21258383	105374317	LOC105374317
NC_000002.12	24123177	24123771	375189	PFN4
NC_000002.12	24123177	24123771	375190	FAM228B
NC_000002.12	24793480	24793682	79172	CENPO
NC_000002.12	24972460	24972931	729723	DNAJC27-AS1
NC_000002.12	26244379	26244621	3030	HADHA
NC_000002.12	26244871	26245067	3032	HADHB
NC_000002.12	26720394	26720598	3777	KCNK3
NC_000002.12	26723873	26724744	3777	KCNK3
NC_000002.12	26786218	26786619	1058	CENPA
NC_000002.12	27356522	27356722	105374363	LOC105374363
NC_000002.12	27356522	27356722	2976	GTF3C2
NC_000002.12	27356933	27357236	105374363	LOC105374363
NC_000002.12	27682567	27682895	22950	SLC4A1AP
NC_000002.12	27715231	27715783	100129995	LINC01460
NC_000002.12	27720337	27720601	105374378	LOC105374378
NC_000002.12	27735565	27736177	105374378	LOC105374378
NC_000002.12	27792981	27793180	64080	RBKS
NC_000002.12	27795575	27795880	64080	RBKS
NC_000002.12	27796554	27796750	64080	RBKS
NC_000002.12	27796802	27797800	64080	RBKS
NC_000002.12	27797962	27801577	64080	RBKS
NC_000002.12	27802087	27802313	64080	RBKS
NC_000002.12	27954927	27955158	9577	BABAM2
NC_000002.12	27958656	27959670	9577	BABAM2
NC_000002.12	27959923	27961018	9577	BABAM2
NC_000002.12	27961117	27961652	9577	BABAM2
NC_000002.12	27961899	27962301	9577	BABAM2
NC_000002.12	27963056	27963380	9577	BABAM2
NC_000002.12	27977487	27978295	9577	BABAM2
NC_000002.12	27979810	27980223	9577	BABAM2
NC_000002.12	27981856	27982158	9577	BABAM2
NC_000002.12	27988094	27988691	9577	BABAM2
NC_000002.12	27988750	27989494	9577	BABAM2
NC_000002.12	27989747	27990724	9577	BABAM2
NC_000002.12	27990934	27991160	9577	BABAM2
NC_000002.12	28081612	28081833	9577	BABAM2
NC_000002.12	28160881	28161850	100505736	LOC100505736
NC_000002.12	28160881	28161850	9577	BABAM2
NC_000002.12	28162148	28162816	100505736	LOC100505736
NC_000002.12	28162148	28162816	9577	BABAM2
NC_000002.12	28224181	28224391	9577	BABAM2
NC_000002.12	28224517	28224756	9577	BABAM2
NC_000002.12	28225621	28226018	9577	BABAM2
NC_000002.12	28269803	28270031	9577	BABAM2
NC_000002.12	28272049	28272445	9577	BABAM2
NC_000002.12	28274627	28276476	9577	BABAM2
NC_000002.12	28276558	28277103	9577	BABAM2
NC_000002.12	28390607	28391318	403150	FLJ31356
NC_000002.12	28391524	28391984	403150	FLJ31356
NC_000002.12	28392458	28392748	403150	FLJ31356
NC_000002.12	28409012	28409208	2355	FOSL2
NC_000002.12	28566808	28567049	151056	PLB1
NC_000002.12	28583450	28583784	151056	PLB1
NC_000002.12	28584017	28584384	151056	PLB1
NC_000002.12	28584674	28584891	151056	PLB1
NC_000002.12	28610747	28611011	151056	PLB1
NC_000002.12	28683368	28683564	105374384	LOC105374384
NC_000002.12	29032943	29033287	165186	TOGARAM2
NC_000002.12	29033339	29033642	165186	TOGARAM2
NC_000002.12	29106860	29107310	79745	CLIP4
NC_000002.12	29107792	29108041	79745	CLIP4
NC_000002.12	29108407	29109088	79745	CLIP4
NC_000002.12	29115029	29116105	79745	CLIP4
NC_000002.12	29116504	29116828	79745	CLIP4
NC_000002.12	29116899	29117175	79745	CLIP4
NC_000002.12	29117418	29118875	79745	CLIP4
NC_000002.12	29118991	29119631	79745	CLIP4
NC_000002.12	29119927	29120303	79745	CLIP4
NC_000002.12	29606049	29606247	238	ALK
NC_000002.12	30293586	30293875	102723594	LOC102723594
NC_000002.12	30299888	30300122	102723594	LOC102723594
NC_000002.12	31382676	31383221	7498	XDH
NC_000002.12	31383277	31384152	7498	XDH
NC_000002.12	31384226	31384536	7498	XDH
NC_000002.12	31384727	31385832	7498	XDH
NC_000002.12	32010808	32011004	51072	MEMO1
NC_000002.12	36477787	36477983	51232	CRIM1-2
NC_000002.12	36486474	36487080	51232	CRIM1-2
NC_000002.12	36489241	36489505	51232	CRIM1-2
NC_000002.12	37378234	37378474	107985868	LOC107985868
NC_000002.12	37561127	37561719	105374464	LOC105374464
NC_000002.12	37561816	37562441	105374464	LOC105374464
NC_000002.12	37586269	37586509	105374464	LOC105374464
NC_000002.12	37586708	37587188	105374464	LOC105374464
NC_000002.12	37654436	37654691	10602	CDC42EP3
NC_000002.12	37671725	37672540	10602	CDC42EP3
NC_000002.12	37766844	37767166	107985869	LOC107985869
NC_000002.12	37767243	37768357	107985869	LOC107985869
NC_000002.12	37768502	37769742	107985869	LOC107985869
NC_000002.12	37772357	37772645	107985869	LOC107985869
NC_000002.12	37773801	37774090	107985869	LOC107985869
NC_000002.12	37775503	37776680	107985869	LOC107985869
NC_000002.12	37776756	37777293	107985869	LOC107985869
NC_000002.12	37778549	37778834	107985869	LOC107985869
NC_000002.12	37779197	37779630	107985869	LOC107985869
NC_000002.12	37780314	37780510	107985869	LOC107985869
NC_000002.12	37781062	37781881	107985869	LOC107985869
NC_000002.12	37782101	37783219	107985869	LOC107985869
NC_000002.12	37783496	37783699	107985869	LOC107985869
NC_000002.12	37784369	37784681	107985869	LOC107985869
NC_000002.12	37785497	37785810	107985869	LOC107985869
NC_000002.12	37786106	37786408	107985869	LOC107985869
NC_000002.12	37786513	37787224	107985869	LOC107985869
NC_000002.12	37925146	37925545	151393	RMDN2
NC_000002.12	38146266	38146462	107985871	LOC107985871
NC_000002.12	38146266	38146462	285154	CYP1B1-AS1
NC_000002.12	38146673	38146959	107985871	LOC107985871
NC_000002.12	38146673	38146959	285154	CYP1B1-AS1
NC_000002.12	38203100	38203357	102723739	LOC102723739
NC_000002.12	38206064	38206292	102723739	LOC102723739
NC_000002.12	38462216	38462412	101929596	LINC02613
NC_000002.12	38602427	38602859	92906	HNRNPLL
NC_000002.12	38750607	38751359	6432	SRSF7
NC_000002.12	39124020	39124625	6654	SOS1
NC_000002.12	39504706	39504974	728730	MAP4K3-DT
NC_000002.12	39524221	39524442	728730	MAP4K3-DT
NC_000002.12	40402102	40402419	6546	SLC8A1
NC_000002.12	40402527	40402773	6546	SLC8A1
NC_000002.12	40403307	40403504	6546	SLC8A1
NC_000002.12	40403724	40403965	6546	SLC8A1
NC_000002.12	40405502	40405837	6546	SLC8A1
NC_000002.12	40433552	40433945	6546	SLC8A1
NC_000002.12	40434039	40434354	6546	SLC8A1
NC_000002.12	40434502	40435333	6546	SLC8A1
NC_000002.12	40435436	40435736	6546	SLC8A1
NC_000002.12	42086483	42086763	105374531	LOC105374531
NC_000002.12	42142624	42143040	102723824	EML4-AS1
NC_000002.12	42568645	42569127	57504	MTA3
NC_000002.12	42810261	42811066	100189265	TRI-TAT2-1
NC_000002.12	42810261	42811066	107985875	LOC107985875
NC_000002.12	42924831	42925189	105374567	LOC105374567
NC_000002.12	43069234	43069490	107985876	LOC107985876
NC_000002.12	43293907	43294307	63892	THADA
NC_000002.12	43426586	43426817	63892	THADA
NC_000002.12	44479468	44479681	79823	CAMKMT
NC_000002.12	44938943	44939271	107985879	LINC01833
NC_000002.12	45938903	45939288	5581	PRKCE
NC_000002.12	46065866	46066315	5581	PRKCE
NC_000002.12	46067031	46067286	5581	PRKCE
NC_000002.12	46067611	46067998	5581	PRKCE
NC_000002.12	46068076	46068298	5581	PRKCE
NC_000002.12	46068432	46068819	5581	PRKCE
NC_000002.12	46072600	46072900	5581	PRKCE
NC_000002.12	46073096	46073559	5581	PRKCE
NC_000002.12	46074586	46074866	5581	PRKCE
NC_000002.12	46315422	46315751	2034	EPAS1
NC_000002.12	46334895	46335474	2034	EPAS1
NC_000002.12	46335731	46335989	2034	EPAS1
NC_000002.12	46541777	46542138	90423	ATP6V1E2
NC_000002.12	46542226	46542655	23433	RHOQ
NC_000002.12	46542226	46542655	90423	ATP6V1E2
NC_000002.12	46846639	46848753	100134259	LINC01119
NC_000002.12	46846639	46848753	107985880	LOC107985880
NC_000002.12	46848897	46849282	100134259	LINC01119
NC_000002.12	46848897	46849282	107985880	LOC107985880
NC_000002.12	46849610	46850120	100134259	LINC01119
NC_000002.12	46849610	46850120	107985880	LOC107985880
NC_000002.12	46850300	46851361	100134259	LINC01119
NC_000002.12	46850300	46851361	107985880	LOC107985880
NC_000002.12	46852760	46852984	100134259	LINC01119
NC_000002.12	46852760	46852984	107985880	LOC107985880
NC_000002.12	46853235	46853711	100134259	LINC01119
NC_000002.12	46853235	46853711	107985880	LOC107985880
NC_000002.12	46853990	46855177	100134259	LINC01119
NC_000002.12	46853990	46855177	107985880	LOC107985880
NC_000002.12	46855358	46857219	100134259	LINC01119
NC_000002.12	46857307	46857556	100134259	LINC01119
NC_000002.12	46857791	46858588	100134259	LINC01119
NC_000002.12	46858645	46859297	100134259	LINC01119
NC_000002.12	46986092	46986288	57217	TTC7A
NC_000002.12	47042981	47043263	57217	TTC7A
NC_000002.12	47043430	47043963	57217	TTC7A
NC_000002.12	47075675	47075905	57217	TTC7A
NC_000002.12	47176514	47176812	805	CALM2
NC_000002.12	47192999	47193401	101927043	EPCAM-DT
NC_000002.12	47199035	47199262	101927043	EPCAM-DT
NC_000002.12	47225549	47225772	101927043	EPCAM-DT
NC_000002.12	47783335	47783540	2956	MSH6
NC_000002.12	47906897	47907273	100506235	LOC100506235
NC_000002.12	48111279	48111619	105374593	LOC105374593
NC_000002.12	51214704	51214900	730100	LOC730100
NC_000002.12	51216864	51217086	730100	LOC730100
NC_000002.12	51218934	51219130	730100	LOC730100
NC_000002.12	51220995	51221193	730100	LOC730100
NC_000002.12	52933615	52934658	105369165	LOC105369165
NC_000002.12	53130717	53130925	105369165	LOC105369165
NC_000002.12	53787022	53787218	100302652	GPR75-ASB3
NC_000002.12	53787022	53787218	27248	ERLEC1
NC_000002.12	54115324	54115908	98	ACYP2
NC_000002.12	54532464	54532674	105374640	SPTBN1-AS1
NC_000002.12	54532464	54532674	6711	SPTBN1
NC_000002.12	54560599	54560798	6711	SPTBN1
NC_000002.12	55051046	55051298	57142	RTN4
NC_000002.12	55099737	55100070	57142	RTN4
NC_000002.12	55111972	55112174	57142	RTN4
NC_000002.12	55269001	55269207	4528	MTIF2
NC_000002.12	55617220	55617613	57223	PPP4R3B
NC_000002.12	55771688	55771921	107985811	LOC107985811
NC_000002.12	55885568	55886487	2202	EFEMP1
NC_000002.12	55988311	55988577	104355290	MIR217HG
NC_000002.12	55988311	55988577	105374690	LOC105374690
NC_000002.12	55990161	55990361	104355290	MIR217HG
NC_000002.12	55990161	55990361	105374690	LOC105374690
NC_000002.12	55990761	55991073	104355290	MIR217HG
NC_000002.12	55990761	55991073	105374690	LOC105374690
NC_000002.12	55991148	55991558	104355290	MIR217HG
NC_000002.12	55991148	55991558	105374690	LOC105374690
NC_000002.12	55991672	55993504	104355290	MIR217HG
NC_000002.12	55991672	55993504	105374690	LOC105374690
NC_000002.12	55993864	55995527	104355290	MIR217HG
NC_000002.12	55993864	55995527	105374690	LOC105374690
NC_000002.12	58241409	58241610	55120	FANCL
NC_000002.12	60880867	60881094	400957	LINC01185
NC_000002.12	61017007	61017441	150962	PUS10
NC_000002.12	61017705	61017999	150962	PUS10
NC_000002.12	61017705	61017999	5194	PEX13
NC_000002.12	61145137	61145389	339804	C2orf74
NC_000002.12	61177503	61177900	130872	AHSA2P
NC_000002.12	61537437	61537633	7514	XPO1
NC_000002.12	61537822	61538316	7514	XPO1
NC_000002.12	61764435	61764725	107985767	LOC107985767
NC_000002.12	61888292	61888618	10575	CCT4
NC_000002.12	61888292	61888618	150684	COMMD1
NC_000002.12	62505574	62505911	200728	TMEM17
NC_000002.12	63841103	63841697	7360	UGP2
NC_000002.12	64654651	64654925	9792	SERTAD2
NC_000002.12	64766745	64767317	105374777	LOC105374777
NC_000002.12	64767527	64767830	105374777	LOC105374777
NC_000002.12	64767893	64768181	105374777	LOC105374777
NC_000002.12	65129913	65130142	5861	RAB1A
NC_000002.12	65666239	65666686	647162	KRT18P33
NC_000002.12	67008676	67008908	105374785	LOC105374785
NC_000002.12	67397276	67397941	54465	ETAA1
NC_000002.12	68319771	68320080	25927	CNRIP1
NC_000002.12	69162393	69162807	84168	ANTXR1
NC_000002.12	69163506	69163735	84168	ANTXR1
NC_000002.12	69164584	69164780	84168	ANTXR1
NC_000002.12	69177460	69177758	84168	ANTXR1
NC_000002.12	69177963	69178198	84168	ANTXR1
NC_000002.12	69893741	69894206	11017	SNRNP27
NC_000002.12	70085847	70087035	151516	ASPRV1
NC_000002.12	70085847	70087035	400960	PCBP1-AS1
NC_000002.12	70087538	70087745	5093	PCBP1
NC_000002.12	70124166	70124779	100133985	LINC01816
NC_000002.12	70248121	70248891	7072	TIA1
NC_000002.12	73063905	73064463	94097	SFXN5
NC_000002.12	73234284	73234623	10574	CCT7
NC_000002.12	73829096	73829315	105374807	LOC105374807
NC_000002.12	73829096	73829315	10617	STAMBP
NC_000002.12	73984444	73985191	200424	TET3
NC_000002.12	73985487	73985809	107985898	LOC107985898
NC_000002.12	73985487	73985809	200424	TET3
NC_000002.12	74120349	74120566	100533642	FNBP1P1
NC_000002.12	74120349	74120566	200424	TET3
NC_000002.12	74198596	74199224	10797	MTHFD2
NC_000002.12	74457710	74458092	100532735	INO80B-WBP1
NC_000002.12	74457710	74458092	83444	INO80B
NC_000002.12	74472172	74472691	116540	MRPL53
NC_000002.12	74472750	74473069	84865	CCDC142
NC_000002.12	74502650	74503004	151534	LBX2-AS1
NC_000002.12	74502650	74503004	85474	LBX2
NC_000002.12	74507399	74507654	84759	PCGF1
NC_000002.12	75560754	75561019	84141	EVA1A
NC_000002.12	84946704	84947032	105374838	LOC105374838
NC_000002.12	84971329	84971625	56888	KCMF1
NC_000002.12	85418764	85418993	284948	SH2D6
NC_000002.12	85420725	85420986	284948	SH2D6
NC_000002.12	85538032	85538976	100630918	PARTICL
NC_000002.12	85612091	85612365	10713	USP39
NC_000002.12	85772289	85772558	84913	ATOH8
NC_000002.12	85772841	85773061	84913	ATOH8
NC_000002.12	85773122	85773418	84913	ATOH8
NC_000002.12	86440533	86440806	55818	KDM3A
NC_000002.12	86440875	86441251	55818	KDM3A
NC_000002.12	88055393	88055704	51315	KRCC1
NC_000002.12	88874115	88874400	50802	IGK-2
NC_000002.12	95526307	95527085	100419920	LOC100419920
NC_000002.12	96208392	96208856	285033	STARD7-AS1
NC_000002.12	96208392	96208856	56910	STARD7
NC_000002.12	96209106	96209339	285033	STARD7-AS1
NC_000002.12	96869089	96869527	54910	SEMA4C
NC_000002.12	97664303	97664499	6070	RNU4-8P
NC_000002.12	97664303	97664499	728537	C2orf92
NC_000002.12	97697310	97697532	728537	C2orf92
NC_000002.12	99040662	99041584	80705	TSGA10
NC_000002.12	99155077	99155273	51601	LIPT1
NC_000002.12	99489645	99489931	51455	REV1
NC_000002.12	99695175	99695410	105373504	LOC105373504
NC_000002.12	99695175	99695410	3899	AFF3
NC_000002.12	99879082	99879368	3899	AFF3
NC_000002.12	99879473	99879704	3899	AFF3
NC_000002.12	100563350	100563615	79031	PDCL3
NC_000002.12	100742064	100742260	105373508	LOC105373508
NC_000002.12	101002035	101002716	6160	RPL31
NC_000002.12	101252863	101253083	55571	CNOT11
NC_000002.12	101355885	101356405	200407	CREG2
NC_000002.12	101356690	101356903	200407	CREG2
NC_000002.12	102514007	102514245	389015	SLC9A4
NC_000002.12	104845058	104845304	100506421	PANTR1
NC_000002.12	105260929	105261212	9392	TGFBRAP1
NC_000002.12	105337108	105337426	100506473	C2orf49-DT
NC_000002.12	105337108	105337426	79074	C2orf49
NC_000002.12	105399203	105399463	2274	FHL2
NC_000002.12	105403465	105404242	2274	FHL2
NC_000002.12	105404342	105405006	2274	FHL2
NC_000002.12	105405313	105406488	2274	FHL2
NC_000002.12	105409589	105410020	2274	FHL2
NC_000002.12	108448757	108449143	9648	GCC2
NC_000002.12	108591244	108591793	3987	LIMS1
NC_000002.12	108592136	108592499	3987	LIMS1
NC_000002.12	108592791	108595904	3987	LIMS1
NC_000002.12	108597192	108597497	3987	LIMS1
NC_000002.12	108786862	108787058	165055	CCDC138
NC_000002.12	109469032	109469654	344558	SH3RF3
NC_000002.12	109470335	109470819	344558	SH3RF3
NC_000002.12	109471458	109471673	344558	SH3RF3
NC_000002.12	109487040	109487298	344558	SH3RF3
NC_000002.12	109699121	109699334	105373545	LOC105373545
NC_000002.12	110099828	110100181	7851	MALL
NC_000002.12	110100257	110101358	7851	MALL
NC_000002.12	110101420	110104867	7851	MALL
NC_000002.12	110104927	110106296	7851	MALL
NC_000002.12	110106627	110107060	7851	MALL
NC_000002.12	110107131	110107946	7851	MALL
NC_000002.12	110678235	110678631	105373554	LOC105373554
NC_000002.12	111117302	111117498	55289	ACOXL
NC_000002.12	111495631	111496019	105373557	SOCAR
NC_000002.12	112275152	112276200	376940	ZC3H6
NC_000002.12	112541877	112542361	105373562	LOC105373562
NC_000002.12	112541877	112542361	84172	POLR1B
NC_000002.12	112583954	112584345	101927330	LOC101927330
NC_000002.12	112584477	112584873	101927330	LOC101927330
NC_000002.12	112584477	112584873	84269	CHCHD5
NC_000002.12	112627190	112627518	107985934	LOC107985934
NC_000002.12	112645915	112646159	6574	SLC20A1
NC_000002.12	112764346	112764586	150468	CKAP2L
NC_000002.12	113157146	113157659	23550	PSD4
NC_000002.12	113241939	113242184	654433	PAX8-AS1
NC_000002.12	113241939	113242184	7849	PAX8
NC_000002.12	113249238	113249508	654433	PAX8-AS1
NC_000002.12	113249238	113249508	7849	PAX8
NC_000002.12	113325033	113325409	101927400	LOC101927400
NC_000002.12	113325033	113325409	105373567	LOC105373567
NC_000002.12	113329216	113329417	101927400	LOC101927400
NC_000002.12	113583887	113584136	375260	WASH2P
NC_000002.12	113889167	113889466	101060091	ACTR3-AS1
NC_000002.12	113977889	113978085	100499194	LOC100499194
NC_000002.12	113977889	113978085	440900	LINC01191
NC_000002.12	118087729	118087977	107985940	LOC107985940
NC_000002.12	119492003	119492433	6344	SCTR
NC_000002.12	119604511	119604707	200373	CFAP221
NC_000002.12	120222941	120223370	79134	TMEM185B
NC_000002.12	120546431	120546627	105373585	LOC105373585
NC_000002.12	120736188	120736545	2736	GLI2
NC_000002.12	120737245	120737464	2736	GLI2
NC_000002.12	120912660	120912890	2736	GLI2
NC_000002.12	120914250	120914491	2736	GLI2
NC_000002.12	120914613	120914868	2736	GLI2
NC_000002.12	120914992	120915815	2736	GLI2
NC_000002.12	120916316	120916512	2736	GLI2
NC_000002.12	120932800	120932996	2736	GLI2
NC_000002.12	120933316	120934275	2736	GLI2
NC_000002.12	120934456	120934876	2736	GLI2
NC_000002.12	120935590	120936526	2736	GLI2
NC_000002.12	120936868	120937175	2736	GLI2
NC_000002.12	120937276	120938279	2736	GLI2
NC_000002.12	122028042	122028255	105373592	LOC105373592
NC_000002.12	122070064	122070315	105373592	LOC105373592
NC_000002.12	122070388	122070608	105373592	LOC105373592
NC_000002.12	127065015	127065511	274	BIN1
NC_000002.12	127526288	127526487	55677	IWS1
NC_000002.12	127701429	127701741	55339	WDR33
NC_000002.12	127701429	127701741	84826	SFT2D3
NC_000002.12	128379044	128379275	105373610	LOC105373610
NC_000002.12	128536166	128536399	105373611	LOC105373611
NC_000002.12	128537110	128537447	105373611	LOC105373611
NC_000002.12	130371758	130371954	26469	PTPN18
NC_000002.12	130372096	130372615	26469	PTPN18
NC_000002.12	131492321	131492636	653784	MZT2A
NC_000002.12	131492698	131493136	150776	SMPD4BP
NC_000002.12	131492698	131493136	653784	MZT2A
NC_000002.12	134918881	134919169	905	CCNT2
NC_000002.12	135984763	135985557	101928243	DARS1-AS1
NC_000002.12	135984763	135985557	1615	DARS1
NC_000002.12	138751859	138752085	11249	NXPH2
NC_000002.12	138753011	138753227	11249	NXPH2
NC_000002.12	138778207	138778406	11249	NXPH2
NC_000002.12	138780078	138780386	11249	NXPH2
NC_000002.12	144427091	144427481	9839	ZEB2
NC_000002.12	144938468	144938664	401014	TEX41
NC_000002.12	145006751	145006982	401014	TEX41
NC_000002.12	145012236	145012763	401014	TEX41
NC_000002.12	148644765	148645417	26122	EPC2
NC_000002.12	149587523	149587720	101929231	MMADHC-DT
NC_000002.12	149587523	149587720	27249	MMADHC
NC_000002.12	151261288	151261588	375287	RBM43
NC_000002.12	151261720	151261922	375287	RBM43
NC_000002.12	151289392	151289756	9111	NMI
NC_000002.12	152175762	152176019	10254	STAM2
NC_000002.12	152175762	152176019	105373689	LOC105373689
NC_000002.12	152586249	152586517	114793	FMNL2
NC_000002.12	156084089	156084367	101929378	LINC01876
NC_000002.12	156435984	156436382	2820	GPD2
NC_000002.12	159614931	159615969	29994	BAZ2B
NC_000002.12	159614931	159615969	643072	LOC643072
NC_000002.12	159616241	159616549	29994	BAZ2B
NC_000002.12	159616241	159616549	643072	LOC643072
NC_000002.12	159617827	159618048	29994	BAZ2B
NC_000002.12	159617827	159618048	643072	LOC643072
NC_000002.12	159637009	159637310	29994	BAZ2B
NC_000002.12	159712513	159712861	64844	MARCHF7
NC_000002.12	160269637	160269891	100505984	LINC02478
NC_000002.12	160270028	160270670	100505984	LINC02478
NC_000002.12	161123158	161123388	105373719	TANK-AS1
NC_000002.12	162243237	162243459	2191	FAP
NC_000002.12	162318770	162318966	25801	GCA
NC_000002.12	166410999	166411230	6332	SCN7A
NC_000002.12	166411708	166411941	6332	SCN7A
NC_000002.12	167140662	167140967	100874011	XIRP2-AS1
NC_000002.12	167140662	167140967	129446	XIRP2
NC_000002.12	167141069	167141275	129446	XIRP2
NC_000002.12	168583663	168583928	253782	CERS6
NC_000002.12	170222040	170222368	140469	MYO3B
NC_000002.12	170929297	170929493	26003	GORASP2
NC_000002.12	171160069	171160596	9874	TLK1
NC_000002.12	172253185	172253929	105376738	LOC105376738
NC_000002.12	172253185	172253929	107985960	LOC107985960
NC_000002.12	173049869	173050079	11069	RAPGEF4
NC_000002.12	173075776	173076504	51776	MAP3K20
NC_000002.12	173210654	173210880	339751	MAP3K20-AS1
NC_000002.12	173210654	173210880	51776	MAP3K20
NC_000002.12	173652507	173652745	107985961	LOC107985961
NC_000002.12	173657963	173658400	107985961	LOC107985961
NC_000002.12	173964053	173964260	6670	SP3
NC_000002.12	173964420	173964669	6670	SP3
NC_000002.12	173964879	173965256	6670	SP3
NC_000002.12	173965546	173965748	6670	SP3
NC_000002.12	174487331	174487809	105373748	LOC105373748
NC_000002.12	174487331	174487809	151556	GPR155
NC_000002.12	174682361	174682650	7456	WIPF1
NC_000002.12	174836689	174836906	1123	CHN1
NC_000002.12	176136255	176136951	100506783	HOXD-AS2
NC_000002.12	176136255	176136951	401021	LOC401021
NC_000002.12	176637333	176637537	375295	LINC01116
NC_000002.12	176637875	176638071	102724224	LINC01117
NC_000002.12	177165207	177165587	105373760	LOC105373760
NC_000002.12	177212792	177213209	100616394	MIR4444-1
NC_000002.12	177212792	177213209	220988	HNRNPA3
NC_000002.12	177242510	177242760	4780	NFE2L2
NC_000002.12	177263536	177264315	4780	NFE2L2
NC_000002.12	178451353	178451957	494513	PJVK
NC_000002.12	179455042	179455266	151126	ZNF385B
NC_000002.12	179460152	179460597	151126	ZNF385B
NC_000002.12	180006785	180007312	57703	CWC22
NC_000002.12	181954879	181955480	151242	PPP1R1C
NC_000002.12	183124184	183124817	129401	NUP35
NC_000002.12	187544661	187545254	105373786	LOC105373786
NC_000002.12	187544661	187545254	7035	TFPI
NC_000002.12	189095816	189096036	1290	COL5A2
NC_000002.12	189097406	189097694	1290	COL5A2
NC_000002.12	189129734	189130211	1290	COL5A2
NC_000002.12	189204779	189204994	1290	COL5A2
NC_000002.12	189210199	189210426	1290	COL5A2
NC_000002.12	189380847	189381359	101927252	LOC101927252
NC_000002.12	189762825	189763062	101409258	OSGEPL1-AS1
NC_000002.12	189762825	189763062	150709	ANKAR
NC_000002.12	189762825	189763062	64172	OSGEPL1
NC_000002.12	189933030	189933835	84281	C2orf88
NC_000002.12	189934845	189935076	84281	C2orf88
NC_000002.12	189935529	189935980	84281	C2orf88
NC_000002.12	191678615	191678975	64859	NABP1
NC_000002.12	195656482	195656772	57181	SLC39A10
NC_000002.12	196988009	196988262	91526	ANKRD44
NC_000002.12	197499850	197500192	3329	HSPD1
NC_000002.12	198372093	198372289	101927619	LINC01923
NC_000002.12	200405011	200405422	26010	SPATS2L
NC_000002.12	200405814	200406107	26010	SPATS2L
NC_000002.12	200406162	200406706	26010	SPATS2L
NC_000002.12	200406922	200407446	26010	SPATS2L
NC_000002.12	200407671	200408280	26010	SPATS2L
NC_000002.12	200408605	200408801	26010	SPATS2L
NC_000002.12	200408959	200409237	26010	SPATS2L
NC_000002.12	201116056	201117074	8837	CFLAR
NC_000002.12	201117125	201117776	8837	CFLAR
NC_000002.12	201151356	201151623	65072	CFLAR-AS1
NC_000002.12	201151356	201151623	8837	CFLAR
NC_000002.12	201854785	201854981	65061	CDK15
NC_000002.12	202265937	202266160	51602	NOP58
NC_000002.12	203327894	203328090	10152	ABI2
NC_000002.12	204665137	204665363	117583	PARD3B
NC_000002.12	205700508	205700755	8828	NRP2
NC_000002.12	205704024	205704291	8828	NRP2
NC_000002.12	205714663	205714894	8828	NRP2
NC_000002.12	207165638	207165837	8609	KLF7
NC_000002.12	207166393	207166603	102465835	MIR7845
NC_000002.12	207166393	207166603	8609	KLF7
NC_000002.12	207239648	207240683	101927865	MYOSLID-AS1
NC_000002.12	207239648	207240683	105373853	MYOSLID
NC_000002.12	207253184	207254566	101927865	MYOSLID-AS1
NC_000002.12	207334477	207335806	105373851	LOC105373851
NC_000002.12	216115001	216115206	7520	XRCC5
NC_000002.12	216498602	216499078	100507554	RPL37A-DT
NC_000002.12	216498602	216499078	6168	RPL37A
NC_000002.12	216714257	216714670	101928278	LOC101928278
NC_000002.12	216775261	216775658	101928278	LOC101928278
NC_000002.12	217103739	217103949	101928278	LOC101928278
NC_000002.12	217104021	217104318	101928278	LOC101928278
NC_000002.12	217104560	217105462	101928278	LOC101928278
NC_000002.12	217105783	217106434	101928278	LOC101928278
NC_000002.12	217106710	217106907	101928278	LOC101928278
NC_000002.12	217162013	217162275	101928278	LOC101928278
NC_000002.12	217510781	217511070	729582	DIRC3
NC_000002.12	217996315	217996704	7145	TNS1
NC_000002.12	218400090	218400572	58190	CTDSP1
NC_000002.12	218895346	218895551	105373882	LOC105373882
NC_000002.12	219452675	219452875	10290	SPEG
NC_000002.12	219453963	219454193	10290	SPEG
NC_000002.12	219571276	219571490	23363	OBSL1
NC_000002.12	220779583	220779791	105373896	LOC105373896
NC_000002.12	220779583	220779791	107985989	LOC107985989
NC_000002.12	220780331	220780598	105373896	LOC105373896
NC_000002.12	220780331	220780598	107985989	LOC107985989
NC_000002.12	220781444	220781691	105373896	LOC105373896
NC_000002.12	220781444	220781691	107985989	LOC107985989
NC_000002.12	220781892	220782161	105373896	LOC105373896
NC_000002.12	220781892	220782161	107985989	LOC107985989
NC_000002.12	223993680	223993903	5270	SERPINE2
NC_000002.12	231612506	231612804	105373928	LOC105373928
NC_000002.12	232988176	232988428	25791	NGEF
NC_000002.12	233486527	233486762	55230	USP40
NC_000002.12	233488489	233488770	55230	USP40
NC_000002.12	233566502	233566765	55230	USP40
NC_000002.12	233973321	233973658	79054	TRPM8
NC_000002.12	233973878	233974164	79054	TRPM8
NC_000002.12	233974633	233975466	79054	TRPM8
NC_000002.12	233979733	233980056	79054	TRPM8
NC_000002.12	233981851	233982334	79054	TRPM8
NC_000002.12	234683316	234683513	106144537	LINC01173
NC_000002.12	234987615	234987811	23677	SH3BP4
NC_000002.12	234995724	234996089	23677	SH3BP4
NC_000002.12	234997053	234997309	23677	SH3BP4
NC_000002.12	236742973	236743178	105373948	LOC105373948
NC_000002.12	236776204	236777028	105373949	LOC105373949
NC_000002.12	236777109	236777305	105373949	LOC105373949
NC_000002.12	236777411	236777991	105373949	LOC105373949
NC_000002.12	237218888	237219518	105373953	LOC105373953
NC_000002.12	237221363	237222498	105373953	LOC105373953
NC_000002.12	237222843	237223042	105373953	LOC105373953
NC_000002.12	237223095	237223981	105373953	LOC105373953
NC_000002.12	237224219	237224558	105373953	LOC105373953
NC_000002.12	237255122	237255987	105373953	LOC105373953
NC_000002.12	237256228	237256513	105373953	LOC105373953
NC_000002.12	237290451	237291099	105373954	LOC105373954
NC_000002.12	237291526	237292897	105373954	LOC105373954
NC_000002.12	237294848	237295044	105373954	LOC105373954
NC_000002.12	237432946	237433508	1293	COL6A3
NC_000002.12	237433737	237434053	1293	COL6A3
NC_000002.12	237434502	237434718	1293	COL6A3
NC_000002.12	237864549	237864811	10267	RAMP1
NC_000002.12	237865487	237865683	10267	RAMP1
NC_000002.12	237865902	237866254	10267	RAMP1
NC_000002.12	240387938	240388220	102723825	LOC102723825
NC_000002.12	241315442	241315640	3069	HDLBP
NC_000002.12	241315442	241315640	4735	SEPTIN2
NC_000002.12	241546876	241547113	100379249	BOK-AS1
NC_000002.12	241546876	241547113	105373974	LOC105373974
NC_000003.12	3127286	3127502	51095	TRNT1
NC_000003.12	4466882	4467093	285362	SUMF1
NC_000003.12	4467169	4467368	285362	SUMF1
NC_000003.12	4830677	4831021	3708	ITPR1
NC_000003.12	4831087	4831837	3708	ITPR1
NC_000003.12	4994851	4995634	105376934	LOC105376934
NC_000003.12	4995706	4996024	105376934	LOC105376934
NC_000003.12	5021599	5021801	105376934	LOC105376934
NC_000003.12	5022115	5022319	105376934	LOC105376934
NC_000003.12	5022845	5023094	105376934	LOC105376934
NC_000003.12	5023874	5024167	105376934	LOC105376934
NC_000003.12	5026227	5027142	105376934	LOC105376934
NC_000003.12	8490962	8491177	100288428	LMCD1-AS1
NC_000003.12	8500614	8501063	100288428	LMCD1-AS1
NC_000003.12	8501182	8501600	100288428	LMCD1-AS1
NC_000003.12	8623044	8623246	51066	SSUH2
NC_000003.12	8629697	8629940	51066	SSUH2
NC_000003.12	8630055	8630277	51066	SSUH2
NC_000003.12	8739768	8739964	51066	SSUH2
NC_000003.12	8739768	8739964	859	CAV3
NC_000003.12	8740394	8740612	51066	SSUH2
NC_000003.12	8740394	8740612	859	CAV3
NC_000003.12	8740801	8741008	51066	SSUH2
NC_000003.12	8740801	8741008	859	CAV3
NC_000003.12	8965052	8965248	56852	RAD18
NC_000003.12	9362896	9363296	25917	THUMPD3
NC_000003.12	9362896	9363296	9901	SRGAP3
NC_000003.12	9363427	9363623	25917	THUMPD3
NC_000003.12	9363427	9363623	9901	SRGAP3
NC_000003.12	10193047	10193243	3656	IRAK2
NC_000003.12	11200694	11200979	102723663	LOC102723663
NC_000003.12	11200694	11200979	3269	HRH1
NC_000003.12	11201745	11202191	102723663	LOC102723663
NC_000003.12	11201745	11202191	3269	HRH1
NC_000003.12	11238326	11238814	3269	HRH1
NC_000003.12	11642471	11643274	9686	VGLL4
NC_000003.12	11651987	11652198	9686	VGLL4
NC_000003.12	12139303	12139518	6854	SYN2
NC_000003.12	13648306	13648518	100293612	LOC100293612
NC_000003.12	13850490	13850798	7476	WNT7A
NC_000003.12	13851007	13851316	7476	WNT7A
NC_000003.12	13851916	13852221	7476	WNT7A
NC_000003.12	13852525	13852981	7476	WNT7A
NC_000003.12	13853467	13854110	7476	WNT7A
NC_000003.12	13854282	13854524	7476	WNT7A
NC_000003.12	14124690	14124886	131474	CHCHD4
NC_000003.12	15064959	15065208	64432	MRPS25
NC_000003.12	15098965	15099239	64145	RBSN
NC_000003.12	15602121	15602317	686	BTD
NC_000003.12	15635492	15635773	686	BTD
NC_000003.12	15635843	15636485	686	BTD
NC_000003.12	15645314	15646124	686	BTD
NC_000003.12	15646175	15646438	686	BTD
NC_000003.12	15646751	15647100	686	BTD
NC_000003.12	15647831	15648577	686	BTD
NC_000003.12	15768516	15768718	23243	ANKRD28
NC_000003.12	16200686	16200882	117248	GALNT15
NC_000003.12	16203718	16204196	117248	GALNT15
NC_000003.12	16204710	16205514	117248	GALNT15
NC_000003.12	16205908	16206302	117248	GALNT15
NC_000003.12	17741915	17742196	9779	TBC1D5
NC_000003.12	18099015	18099281	339862	LOC339862
NC_000003.12	19946422	19946988	151651	EFHB
NC_000003.12	23810371	23810583	7324	UBE2E1
NC_000003.12	23917183	23917666	28512	NKIRAS1
NC_000003.12	23917183	23917666	6138	RPL15
NC_000003.12	24145274	24145707	7068	THRB
NC_000003.12	24145845	24146132	7068	THRB
NC_000003.12	24146382	24146969	7068	THRB
NC_000003.12	24242080	24242276	7068	THRB
NC_000003.12	28348652	28348931	152098	ZCWPW2
NC_000003.12	28348652	28348931	64343	AZI2
NC_000003.12	29280760	29281031	100873979	RBMS3-AS3
NC_000003.12	29280760	29281031	27303	RBMS3
NC_000003.12	29683586	29683836	27303	RBMS3
NC_000003.12	29686890	29687159	27303	RBMS3
NC_000003.12	29693200	29696371	27303	RBMS3
NC_000003.12	29696435	29696771	27303	RBMS3
NC_000003.12	30658196	30658513	105377016	LOC105377016
NC_000003.12	30658196	30658513	7048	TGFBR2
NC_000003.12	30658570	30659224	105377016	LOC105377016
NC_000003.12	30658570	30659224	7048	TGFBR2
NC_000003.12	30659348	30659544	105377016	LOC105377016
NC_000003.12	30659348	30659544	7048	TGFBR2
NC_000003.12	30659746	30660010	105377016	LOC105377016
NC_000003.12	30659746	30660010	7048	TGFBR2
NC_000003.12	31967545	31968229	114884	OSBPL10
NC_000003.12	31969183	31969535	114884	OSBPL10
NC_000003.12	31970411	31970783	114884	OSBPL10
NC_000003.12	32401581	32401783	112616	CMTM7
NC_000003.12	32421831	32422093	112616	CMTM7
NC_000003.12	37936461	37936657	10217	CTDSPL
NC_000003.12	38453912	38454333	100128640	ACVR2B-AS1
NC_000003.12	38453912	38454333	93	ACVR2B
NC_000003.12	39151470	39151709	64651	CSRNP1
NC_000003.12	39406702	39407106	3921	RPSA
NC_000003.12	40044692	40044893	25924	MYRIP
NC_000003.12	40524732	40525159	285268	ZNF621
NC_000003.12	41199189	41199783	1499	CTNNB1
NC_000003.12	41682852	41683129	54986	ULK4
NC_000003.12	41716587	41716783	54986	ULK4
NC_000003.12	46163285	46163555	105377067	LOC105377067
NC_000003.12	48465900	48466113	111822955	ATRIP-TREX1
NC_000003.12	48465900	48466113	11277	TREX1
NC_000003.12	48465900	48466113	84126	ATRIP
NC_000003.12	48557215	48557503	5210	PFKFB4
NC_000003.12	48663859	48664055	102724368	LINC02585
NC_000003.12	48663859	48664055	51517	NCKIPSD
NC_000003.12	49093675	49093975	54870	QRICH1
NC_000003.12	49217753	49217968	339834	IHO1
NC_000003.12	49469310	49469912	1605	DAG1
NC_000003.12	49673541	49673881	327	APEH
NC_000003.12	50088898	50089519	10181	RBM5
NC_000003.12	50337669	50337884	102060282	RASSF1-AS1
NC_000003.12	50337669	50337884	11186	RASSF1
NC_000003.12	51340608	51341112	1795	DOCK3
NC_000003.12	51391273	51391494	29890	RBM15B
NC_000003.12	51995565	51995875	6159	RPL29
NC_000003.12	53045933	53046224	51460	SFMBT1
NC_000003.12	53269788	53270048	107986087	LOC107986087
NC_000003.12	53270229	53270876	107986087	LOC107986087
NC_000003.12	53347331	53347529	55802	DCP1A
NC_000003.12	55488560	55488756	7474	WNT5A
NC_000003.12	56682653	56683156	23272	TASOR
NC_000003.12	56784007	56784344	50650	ARHGEF3
NC_000003.12	57007526	57007722	50650	ARHGEF3
NC_000003.12	57170083	57170279	54756	IL17RD
NC_000003.12	57692528	57693059	201627	DENND6A
NC_000003.12	57970012	57970292	105377104	LOC105377104
NC_000003.12	57972041	57972425	105377104	LOC105377104
NC_000003.12	57972617	57973367	105377104	LOC105377104
NC_000003.12	57973774	57974675	105377104	LOC105377104
NC_000003.12	57974786	57975528	105377104	LOC105377104
NC_000003.12	57983387	57983583	105377104	LOC105377104
NC_000003.12	57983796	57984046	105377104	LOC105377104
NC_000003.12	58008406	58008603	2317	FLNB
NC_000003.12	58040074	58040840	2317	FLNB
NC_000003.12	58041202	58042278	2317	FLNB
NC_000003.12	58042511	58043045	2317	FLNB
NC_000003.12	58043441	58043691	2317	FLNB
NC_000003.12	58043982	58044415	2317	FLNB
NC_000003.12	58046743	58047099	2317	FLNB
NC_000003.12	58047332	58048035	2317	FLNB
NC_000003.12	58048116	58050023	2317	FLNB
NC_000003.12	58050142	58053431	2317	FLNB
NC_000003.12	58057939	58058144	2317	FLNB
NC_000003.12	58058968	58059184	2317	FLNB
NC_000003.12	58060061	58060327	2317	FLNB
NC_000003.12	58161932	58162188	2317	FLNB
NC_000003.12	58433593	58433974	5162	PDHB
NC_000003.12	58560778	58561632	107984079	LOC107984079
NC_000003.12	58561739	58562020	107984079	LOC107984079
NC_000003.12	58562340	58562771	107984079	LOC107984079
NC_000003.12	58564541	58564925	107984079	LOC107984079
NC_000003.12	58564541	58564925	11170	FAM107A
NC_000003.12	59246431	59246686	105377110	LOC105377110
NC_000003.12	61629515	61629711	5793	PTPRG
NC_000003.12	61630050	61630246	5793	PTPRG
NC_000003.12	61630730	61630933	5793	PTPRG
NC_000003.12	62587763	62587959	8618	CADPS
NC_000003.12	63818639	63818871	132200	C3orf49
NC_000003.12	64186963	64187836	100874243	PRICKLE2-AS3
NC_000003.12	64186963	64187836	166336	PRICKLE2
NC_000003.12	64188071	64189505	100874243	PRICKLE2-AS3
NC_000003.12	64188071	64189505	166336	PRICKLE2
NC_000003.12	64214234	64214459	166336	PRICKLE2
NC_000003.12	64220440	64220761	166336	PRICKLE2
NC_000003.12	64238633	64239858	166336	PRICKLE2
NC_000003.12	64267819	64268107	166336	PRICKLE2
NC_000003.12	64268167	64268479	166336	PRICKLE2
NC_000003.12	64340827	64341023	166336	PRICKLE2
NC_000003.12	64343147	64345212	166336	PRICKLE2
NC_000003.12	64351193	64352153	166336	PRICKLE2
NC_000003.12	64352398	64352764	166336	PRICKLE2
NC_000003.12	64352913	64353663	166336	PRICKLE2
NC_000003.12	64354422	64354718	166336	PRICKLE2
NC_000003.12	65597595	65597791	9223	MAGI1-2
NC_000003.12	65597873	65598090	9223	MAGI1-2
NC_000003.12	67654329	67654542	8801	SUCLG2
NC_000003.12	69013765	69013961	285203	EOGT
NC_000003.12	71050711	71050907	27086	FOXP1
NC_000003.12	71051333	71051529	27086	FOXP1
NC_000003.12	71052585	71052824	27086	FOXP1
NC_000003.12	71063870	71064202	27086	FOXP1
NC_000003.12	71425323	71425651	27086	FOXP1
NC_000003.12	71430742	71430946	27086	FOXP1
NC_000003.12	71436059	71436338	27086	FOXP1
NC_000003.12	71496527	71496986	27086	FOXP1
NC_000003.12	71503679	71504212	27086	FOXP1
NC_000003.12	71504651	71504981	27086	FOXP1
NC_000003.12	71510121	71510458	27086	FOXP1
NC_000003.12	71510614	71511490	27086	FOXP1
NC_000003.12	71511983	71512359	27086	FOXP1
NC_000003.12	71512601	71512797	27086	FOXP1
NC_000003.12	71583013	71583417	27086	FOXP1
NC_000003.12	71583649	71583958	27086	FOXP1
NC_000003.12	72996884	72997512	151987	PPP4R2
NC_000003.12	79617342	79617590	6091	ROBO1
NC_000003.12	79618323	79618623	6091	ROBO1
NC_000003.12	79618878	79619164	6091	ROBO1
NC_000003.12	81743503	81743831	2632	GBE1
NC_000003.12	81760205	81760445	2632	GBE1
NC_000003.12	81761058	81761404	2632	GBE1
NC_000003.12	87089031	87089732	100846978	LINC00506
NC_000003.12	88149663	88149902	8545	CGGBP1
NC_000003.12	89373189	89373404	2042	EPHA3
NC_000003.12	94063160	94063373	200895	DHFR2
NC_000003.12	94063160	94063373	63899	NSUN3
NC_000003.12	97972141	97972414	84864	RIOX2
NC_000003.12	98522665	98522887	56650	CLDND1
NC_000003.12	98981726	98984263	105374003	LOC105374003
NC_000003.12	98984440	98984690	105374003	LOC105374003
NC_000003.12	99753362	99753632	1295	COL8A1
NC_000003.12	99817589	99817958	101929357	HP09053
NC_000003.12	99817589	99817958	84319	CMSS1
NC_000003.12	99856583	99856821	11259	FILIP1L
NC_000003.12	99856583	99856821	84319	CMSS1
NC_000003.12	99858015	99858231	11259	FILIP1L
NC_000003.12	99858015	99858231	84319	CMSS1
NC_000003.12	99858470	99863668	11259	FILIP1L
NC_000003.12	99858470	99863668	84319	CMSS1
NC_000003.12	99864144	99864608	11259	FILIP1L
NC_000003.12	99864144	99864608	84319	CMSS1
NC_000003.12	99866483	99866913	11259	FILIP1L
NC_000003.12	99866483	99866913	84319	CMSS1
NC_000003.12	99894531	99894836	11259	FILIP1L
NC_000003.12	99894531	99894836	84319	CMSS1
NC_000003.12	99895552	99896512	11259	FILIP1L
NC_000003.12	99895552	99896512	84319	CMSS1
NC_000003.12	99896607	99897625	11259	FILIP1L
NC_000003.12	99896607	99897625	84319	CMSS1
NC_000003.12	99897739	99898055	11259	FILIP1L
NC_000003.12	99897739	99898055	84319	CMSS1
NC_000003.12	99898949	99899393	11259	FILIP1L
NC_000003.12	99898949	99899393	84319	CMSS1
NC_000003.12	99899512	99899792	11259	FILIP1L
NC_000003.12	99899512	99899792	84319	CMSS1
NC_000003.12	99900054	99901373	11259	FILIP1L
NC_000003.12	99900054	99901373	84319	CMSS1
NC_000003.12	99901527	99903145	11259	FILIP1L
NC_000003.12	99901527	99903145	84319	CMSS1
NC_000003.12	99903803	99904350	11259	FILIP1L
NC_000003.12	99903803	99904350	84319	CMSS1
NC_000003.12	99920966	99921200	11259	FILIP1L
NC_000003.12	99920966	99921200	84319	CMSS1
NC_000003.12	100031174	100031642	105374010	LOC105374010
NC_000003.12	100031174	100031642	11259	FILIP1L
NC_000003.12	100031174	100031642	84319	CMSS1
NC_000003.12	100031849	100033240	105374010	LOC105374010
NC_000003.12	100031849	100033240	11259	FILIP1L
NC_000003.12	100031849	100033240	84319	CMSS1
NC_000003.12	100033370	100033644	105374010	LOC105374010
NC_000003.12	100033370	100033644	11259	FILIP1L
NC_000003.12	100033370	100033644	84319	CMSS1
NC_000003.12	100033808	100034823	105374010	LOC105374010
NC_000003.12	100033808	100034823	11259	FILIP1L
NC_000003.12	100033808	100034823	84319	CMSS1
NC_000003.12	100035748	100035993	11259	FILIP1L
NC_000003.12	100035748	100035993	84319	CMSS1
NC_000003.12	100036169	100036826	11259	FILIP1L
NC_000003.12	100036169	100036826	84319	CMSS1
NC_000003.12	100037072	100037299	11259	FILIP1L
NC_000003.12	100037072	100037299	84319	CMSS1
NC_000003.12	100038145	100039762	11259	FILIP1L
NC_000003.12	100038145	100039762	84319	CMSS1
NC_000003.12	100039904	100049683	11259	FILIP1L
NC_000003.12	100039904	100049683	84319	CMSS1
NC_000003.12	100049789	100050304	11259	FILIP1L
NC_000003.12	100049789	100050304	84319	CMSS1
NC_000003.12	100050837	100051224	11259	FILIP1L
NC_000003.12	100050837	100051224	84319	CMSS1
NC_000003.12	100052481	100053051	11259	FILIP1L
NC_000003.12	100052481	100053051	84319	CMSS1
NC_000003.12	100069252	100069498	11259	FILIP1L
NC_000003.12	100069252	100069498	84319	CMSS1
NC_000003.12	100070607	100071005	11259	FILIP1L
NC_000003.12	100070607	100071005	84319	CMSS1
NC_000003.12	100072579	100072892	11259	FILIP1L
NC_000003.12	100072579	100072892	84319	CMSS1
NC_000003.12	100073994	100074237	11259	FILIP1L
NC_000003.12	100073994	100074237	84319	CMSS1
NC_000003.12	100492754	100493075	55076	TMEM45A
NC_000003.12	100496264	100496478	55076	TMEM45A
NC_000003.12	100497454	100497659	55076	TMEM45A
NC_000003.12	100497778	100498028	55076	TMEM45A
NC_000003.12	100709559	100709755	10342	TFG
NC_000003.12	100710101	100710314	10342	TFG
NC_000003.12	101485103	101485344	57337	SENP7
NC_000003.12	101574176	101574506	57092	PCNP
NC_000003.12	101686368	101686833	6152	RPL24
NC_000003.12	101848856	101849254	64332	NFKBIZ
NC_000003.12	101849350	101849679	64332	NFKBIZ
NC_000003.12	101940787	101941268	152225	LINC02085
NC_000003.12	101941593	101942058	152225	LINC02085
NC_000003.12	101942436	101942894	152225	LINC02085
NC_000003.12	101943792	101944117	152225	LINC02085
NC_000003.12	102300439	102300816	107986105	LOC107986105
NC_000003.12	106727276	106727497	105374029	LOC105374029
NC_000003.12	106727671	106728094	105374029	LOC105374029
NC_000003.12	106728472	106729194	105374029	LOC105374029
NC_000003.12	107207249	107207454	100302640	LINC00882
NC_000003.12	107216729	107217315	100302640	LINC00882
NC_000003.12	107217430	107217801	100302640	LINC00882
NC_000003.12	107218019	107218527	100302640	LINC00882
NC_000003.12	107218781	107219535	100302640	LINC00882
NC_000003.12	107431394	107432102	101929607	LINC01990
NC_000003.12	110964457	110964653	151760	LOC151760
NC_000003.12	110965678	110965874	151760	LOC151760
NC_000003.12	111733670	111734386	257068	PLCXD2
NC_000003.12	111733670	111734386	90102	PHLDB2
NC_000003.12	111734437	111739392	257068	PLCXD2
NC_000003.12	111734437	111739392	90102	PHLDB2
NC_000003.12	111801993	111802310	257068	PLCXD2
NC_000003.12	111801993	111802310	90102	PHLDB2
NC_000003.12	111802375	111802681	257068	PLCXD2
NC_000003.12	111802375	111802681	90102	PHLDB2
NC_000003.12	111802881	111803158	105374040	LOC105374040
NC_000003.12	111802881	111803158	257068	PLCXD2
NC_000003.12	111802881	111803158	90102	PHLDB2
NC_000003.12	111803348	111803722	105374040	LOC105374040
NC_000003.12	111803348	111803722	257068	PLCXD2
NC_000003.12	111803348	111803722	90102	PHLDB2
NC_000003.12	111804070	111804553	105374040	LOC105374040
NC_000003.12	111804070	111804553	257068	PLCXD2
NC_000003.12	111804070	111804553	90102	PHLDB2
NC_000003.12	111901617	111901859	90102	PHLDB2
NC_000003.12	111902193	111902436	90102	PHLDB2
NC_000003.12	111903316	111904658	90102	PHLDB2
NC_000003.12	111904750	111905310	90102	PHLDB2
NC_000003.12	111916565	111917084	90102	PHLDB2
NC_000003.12	111923571	111923778	90102	PHLDB2
NC_000003.12	111935438	111936386	90102	PHLDB2
NC_000003.12	111936511	111936879	90102	PHLDB2
NC_000003.12	111936952	111937235	90102	PHLDB2
NC_000003.12	111937364	111937721	90102	PHLDB2
NC_000003.12	112043691	112043887	344805	TMPRSS7
NC_000003.12	112990994	112991190	29083	GTPBP8
NC_000003.12	113085598	113085948	107986114	LOC107986114
NC_000003.12	113087043	113087239	107986114	LOC107986114
NC_000003.12	113096287	113096859	107986114	LOC107986114
NC_000003.12	113097358	113097601	107986114	LOC107986114
NC_000003.12	113097975	113098367	107986114	LOC107986114
NC_000003.12	113098433	113098696	107986114	LOC107986114
NC_000003.12	113099400	113099884	107986114	LOC107986114
NC_000003.12	113241594	113241975	91653	BOC
NC_000003.12	114624100	114624296	26137	ZBTB20
NC_000003.12	114624490	114625277	26137	ZBTB20
NC_000003.12	114645824	114646028	26137	ZBTB20
NC_000003.12	114648579	114648861	26137	ZBTB20
NC_000003.12	114649490	114649714	26137	ZBTB20
NC_000003.12	115658110	115658487	2596	GAP43
NC_000003.12	119294271	119294486	57514	ARHGAP31
NC_000003.12	119295136	119295487	57514	ARHGAP31
NC_000003.12	119303963	119304588	57514	ARHGAP31
NC_000003.12	119308300	119308711	57514	ARHGAP31
NC_000003.12	119309295	119309519	57514	ARHGAP31
NC_000003.12	119309726	119310074	57514	ARHGAP31
NC_000003.12	119311682	119312019	57514	ARHGAP31
NC_000003.12	119312106	119312363	57514	ARHGAP31
NC_000003.12	119322584	119323015	100874246	ARHGAP31-AS1
NC_000003.12	119322584	119323015	57514	ARHGAP31
NC_000003.12	119579579	119579787	141	ADPRH
NC_000003.12	120095186	120095788	107986119	LOC107986119
NC_000003.12	120095186	120095788	2932	GSK3B
NC_000003.12	120177314	120177737	105374065	LOC105374065
NC_000003.12	120177314	120177737	165829	GPR156
NC_000003.12	120596477	120596689	4710	NDUFB4
NC_000003.12	121834761	121835003	9657	IQCB1
NC_000003.12	122564408	122564696	151636	DTX3L
NC_000003.12	122564408	122564696	83666	PARP9
NC_000003.12	123585562	123585911	100506826	MYLK-AS1
NC_000003.12	123733523	123735206	4638	MYLK
NC_000003.12	123750876	123751284	4638	MYLK
NC_000003.12	124860547	124860748	3693	ITGB5
NC_000003.12	124879073	124879281	3693	ITGB5
NC_000003.12	124886062	124886318	3693	ITGB5
NC_000003.12	124886373	124886716	3693	ITGB5
NC_000003.12	124887210	124887426	3693	ITGB5
NC_000003.12	125128829	125129288	84561	SLC12A8
NC_000003.12	125140232	125140615	84561	SLC12A8
NC_000003.12	125149260	125149499	84561	SLC12A8
NC_000003.12	125375019	125375307	7707	ZNF148
NC_000003.12	125375508	125375704	105374080	LOC105374080
NC_000003.12	125916597	125917096	100125556	FAM86JP
NC_000003.12	126197586	126197799	100862662	ALDH1L1-AS2
NC_000003.12	126197586	126197799	10840	ALDH1L1
NC_000003.12	126389225	126389552	107986044	LOC107986044
NC_000003.12	127002282	127002526	5361	PLXNA1
NC_000003.12	127734842	127735179	11343	MGLL
NC_000003.12	127735449	127735735	11343	MGLL
NC_000003.12	127736264	127736599	11343	MGLL
NC_000003.12	127748046	127748620	107986127	LOC107986127
NC_000003.12	127748046	127748620	11343	MGLL
NC_000003.12	127749287	127749483	107986127	LOC107986127
NC_000003.12	127749287	127749483	11343	MGLL
NC_000003.12	127768070	127768611	11343	MGLL
NC_000003.12	129183315	129183865	7555	CNBP
NC_000003.12	129184109	129184420	105374101	LOC105374101
NC_000003.12	129315067	129315362	8971	H1-10
NC_000003.12	129399075	129399271	132241	RPL32P3
NC_000003.12	129490277	129490626	55764	IFT122
NC_000003.12	129856056	129856279	23023	TMCC1
NC_000003.12	131217231	131217440	79858	NEK11
NC_000003.12	134008060	134008649	6578	SLCO2A1
NC_000003.12	134009188	134009520	6578	SLCO2A1
NC_000003.12	134250500	134250696	6259	RYK
NC_000003.12	134325952	134326317	105374118	LOC105374118
NC_000003.12	134326713	134329080	105374118	LOC105374118
NC_000003.12	134374212	134374408	51421	AMOTL2
NC_000003.12	134374462	134374929	51421	AMOTL2
NC_000003.12	136195968	136196260	55167	MSL2
NC_000003.12	136196615	136196912	55167	MSL2
NC_000003.12	136751257	136752540	10274	STAG1
NC_000003.12	138390184	138390424	22808	MRAS
NC_000003.12	141366763	141367146	253461	ZBTB38
NC_000003.12	141368014	141368369	253461	ZBTB38
NC_000003.12	141368498	141368892	253461	ZBTB38
NC_000003.12	141368987	141369218	253461	ZBTB38
NC_000003.12	149575839	149576116	25937	WWTR1
NC_000003.12	149658205	149658401	100128025	WWTR1-AS1
NC_000003.12	149658205	149658401	25937	WWTR1
NC_000003.12	149783275	149783538	389161	ANKUB1
NC_000003.12	149783605	149784329	389161	ANKUB1
NC_000003.12	149784763	149784975	389161	ANKUB1
NC_000003.12	149970463	149970841	5217	PFN2
NC_000003.12	150309681	150309882	101928022	LINC01214
NC_000003.12	150309681	150309882	107986141	LOC107986141
NC_000003.12	150345383	150345609	107986141	LOC107986141
NC_000003.12	150408287	150408499	9819	TSC22D2
NC_000003.12	151543178	151543377	285313	IGSF10
NC_000003.12	151544167	151544506	285313	IGSF10
NC_000003.12	151580337	151580544	285313	IGSF10
NC_000003.12	151581003	151581412	285313	IGSF10
NC_000003.12	152268296	152269100	401093	MBNL1-AS1
NC_000003.12	152268296	152269100	4154	MBNL1
NC_000003.12	153349029	153349284	105374166	LOC105374166
NC_000003.12	156826848	156827044	389170	LEKR1
NC_000003.12	157088521	157088734	105374177	LINC02029
NC_000003.12	157088521	157088734	339894	LINC00880
NC_000003.12	157174525	157174861	101928236	LOC101928236
NC_000003.12	159820671	159820906	100505385	IQCJ-SCHIP1
NC_000003.12	159820671	159820906	101928351	LOC101928351
NC_000003.12	159820671	159820906	29970	SCHIP1
NC_000003.12	159929333	159929808	101928376	IL12A-AS1
NC_000003.12	160130014	160130214	101928376	IL12A-AS1
NC_000003.12	160399719	160400178	100174949	TRIM59-IFT80
NC_000003.12	160399719	160400178	10051	SMC4
NC_000003.12	170688242	170688444	101928583	SLC7A14-AS1
NC_000003.12	170689370	170689787	101928583	SLC7A14-AS1
NC_000003.12	170727536	170727773	101928583	SLC7A14-AS1
NC_000003.12	170727836	170728062	101928583	SLC7A14-AS1
NC_000003.12	170742082	170742288	101928583	SLC7A14-AS1
NC_000003.12	170744857	170745698	101928583	SLC7A14-AS1
NC_000003.12	170745889	170746408	101928583	SLC7A14-AS1
NC_000003.12	170751698	170752062	101928583	SLC7A14-AS1
NC_000003.12	170752329	170752525	101928583	SLC7A14-AS1
NC_000003.12	170869825	170870143	200916	RPL22L1
NC_000003.12	171192774	171193347	23043	TNIK
NC_000003.12	171876457	171876684	100874219	TMEM212-AS1
NC_000003.12	171967290	171967486	105374217	LOC105374217
NC_000003.12	177196360	177198116	79718	TBL1XR1
NC_000003.12	177451948	177452297	100505566	LINC00578
NC_000003.12	177464074	177464336	100505566	LINC00578
NC_000003.12	177464464	177464696	100505566	LINC00578
NC_000003.12	177470158	177470412	100505566	LINC00578
NC_000003.12	177472795	177473056	100505566	LINC00578
NC_000003.12	177477070	177477310	100505566	LINC00578
NC_000003.12	177477779	177479241	100505566	LINC00578
NC_000003.12	177479432	177479748	100505566	LINC00578
NC_000003.12	177597709	177597982	100505566	LINC00578
NC_000003.12	177618751	177619205	100505566	LINC00578
NC_000003.12	179604730	179604991	4711	NDUFB5
NC_000003.12	180912701	180913060	8087	FXR1
NC_000003.12	181710713	181711013	347689	SOX2-OT
NC_000003.12	181711322	181711688	347689	SOX2-OT
NC_000003.12	182793022	182793347	105374245	LOC105374245
NC_000003.12	183697903	183698253	55689	YEATS2
NC_000003.12	184314634	184315058	1981	EIF4G1
NC_000003.12	184568903	184569330	2049	EPHB3
NC_000003.12	185937359	185938129	6434	TRA2B
NC_000003.12	190533460	190533812	3556	IL1RAP
NC_000003.12	190566268	190566562	3556	IL1RAP
NC_000003.12	190566755	190567198	3556	IL1RAP
NC_000003.12	192879054	192880184	151963	MB21D2
NC_000003.12	192883413	192883798	151963	MB21D2
NC_000003.12	192884674	192885116	151963	MB21D2
NC_000003.12	192885438	192887152	151963	MB21D2
NC_000003.12	192887301	192888080	151963	MB21D2
NC_000003.12	192888729	192889298	151963	MB21D2
NC_000003.12	192889406	192889961	151963	MB21D2
NC_000003.12	192893638	192893939	151963	MB21D2
NC_000003.12	193868410	193868637	105374287	LOC105374287
NC_000003.12	193869135	193870473	105374287	LOC105374287
NC_000003.12	193870675	193870918	105374287	LOC105374287
NC_000003.12	193871197	193871436	105374287	LOC105374287
NC_000003.12	193872169	193872432	105374287	LOC105374287
NC_000003.12	193872509	193872869	105374287	LOC105374287
NC_000003.12	193960783	193961040	647323	LINC02026
NC_000003.12	193971285	193971521	647323	LINC02026
NC_000003.12	193971768	193972345	647323	LINC02026
NC_000003.12	193973022	193973365	647323	LINC02026
NC_000003.12	193973680	193974316	647323	LINC02026
NC_000003.12	193974642	193975670	647323	LINC02026
NC_000003.12	194003051	194003306	647323	LINC02026
NC_000003.12	194070429	194070649	102724877	LOC102724877
NC_000003.12	194070429	194070649	285389	LINC02028
NC_000003.12	196337887	196338103	100534611	TM4SF19-DYNLT2B
NC_000003.12	196337887	196338103	116211	TM4SF19
NC_000003.12	197297948	197298359	100507086	DLG1-AS1
NC_000003.12	197297948	197298359	1739	DLG1
NC_000003.12	197950215	197950418	6165	RPL35A
NC_000003.12	197950215	197950418	84223	IQCG
NC_000004.12	1043969	1044497	105374343	LOC105374343
NC_000004.12	1289387	1289620	105374347	LOC105374347
NC_000004.12	4247996	4248380	85013	TMEM128
NC_000004.12	6688882	6689087	339988	LINC02481
NC_000004.12	7805330	7805565	60312	AFAP1
NC_000004.12	7842449	7843441	60312	AFAP1
NC_000004.12	7844077	7844295	60312	AFAP1
NC_000004.12	8099835	8100040	84448	ABLIM2
NC_000004.12	24584284	24584672	1665	DHX15
NC_000004.12	26221917	26222113	3516	RBPJ
NC_000004.12	38889325	38889625	92689	FAM114A1
NC_000004.12	39458548	39458749	6133	RPL9
NC_000004.12	39639738	39639967	105374419	SMIM14-DT
NC_000004.12	40055993	40056818	344967	LOC344967
NC_000004.12	40055993	40056818	55728	N4BP2
NC_000004.12	41124280	41124504	323	APBB2
NC_000004.12	41124750	41124956	323	APBB2
NC_000004.12	41141834	41146261	323	APBB2
NC_000004.12	41146670	41147026	323	APBB2
NC_000004.12	41147735	41148024	323	APBB2
NC_000004.12	41148213	41148545	323	APBB2
NC_000004.12	41154506	41155187	323	APBB2
NC_000004.12	41155374	41157113	323	APBB2
NC_000004.12	41158149	41158531	323	APBB2
NC_000004.12	41158691	41158892	323	APBB2
NC_000004.12	41159344	41159639	323	APBB2
NC_000004.12	41160278	41160772	323	APBB2
NC_000004.12	41160875	41161145	323	APBB2
NC_000004.12	41212613	41212842	323	APBB2
NC_000004.12	41507425	41507779	22998	LIMCH1
NC_000004.12	41524332	41524528	22998	LIMCH1
NC_000004.12	41524855	41525718	22998	LIMCH1
NC_000004.12	41525822	41526115	22998	LIMCH1
NC_000004.12	41526395	41526627	22998	LIMCH1
NC_000004.12	48173340	48173928	7006	TEC
NC_000004.12	48698648	48699441	285527	FRYL
NC_000004.12	48699558	48700092	285527	FRYL
NC_000004.12	48831283	48831741	54940	OCIAD1
NC_000004.12	52712529	52712927	100616436	MIR4449
NC_000004.12	52712529	52712927	57291	DANCR
NC_000004.12	53507318	53507533	100873939	LNX1-AS1
NC_000004.12	53507318	53507533	84708	LNX1
NC_000004.12	55546227	55546648	9575	CLOCK
NC_000004.12	57079449	57079783	3490	IGFBP7
NC_000004.12	57080240	57080702	3490	IGFBP7
NC_000004.12	57080935	57081236	3490	IGFBP7
NC_000004.12	57110409	57110605	255130	IGFBP7-AS1
NC_000004.12	57136634	57137060	107986283	LOC107986283
NC_000004.12	57136634	57137060	255130	IGFBP7-AS1
NC_000004.12	61463420	61463616	23284	ADGRL3
NC_000004.12	67545255	67545451	1060	CENPC
NC_000004.12	72567823	72568089	9508	ADAMTS3
NC_000004.12	73259272	73259468	102724832	ANKRD17-DT
NC_000004.12	73259272	73259468	26057	ANKRD17
NC_000004.12	74157603	74157907	441024	MTHFD2L
NC_000004.12	76457953	76458498	57619	SHROOM3
NC_000004.12	76458712	76459835	57619	SHROOM3
NC_000004.12	76459888	76460334	57619	SHROOM3
NC_000004.12	76511355	76511551	57619	SHROOM3
NC_000004.12	76545217	76545418	57619	SHROOM3
NC_000004.12	76546756	76547151	57619	SHROOM3
NC_000004.12	76547466	76547748	57619	SHROOM3
NC_000004.12	76550883	76551195	57619	SHROOM3
NC_000004.12	76562105	76562365	57619	SHROOM3
NC_000004.12	76589617	76590500	57619	SHROOM3
NC_000004.12	76590592	76591017	57619	SHROOM3
NC_000004.12	76591149	76591411	57619	SHROOM3
NC_000004.12	76724566	76724807	57619	SHROOM3
NC_000004.12	76780753	76781770	105377289	SHROOM3-AS1
NC_000004.12	76780753	76781770	57619	SHROOM3
NC_000004.12	76781887	76782872	105377289	SHROOM3-AS1
NC_000004.12	76781887	76782872	57619	SHROOM3
NC_000004.12	76782930	76783131	105377289	SHROOM3-AS1
NC_000004.12	76782930	76783131	57619	SHROOM3
NC_000004.12	76784116	76784360	105377289	SHROOM3-AS1
NC_000004.12	77075575	77075785	10983	CCNI
NC_000004.12	77636727	77637083	105377297	LOC105377297
NC_000004.12	77862703	77863059	65008	MRPL1
NC_000004.12	78534512	78534872	80144	FRAS1
NC_000004.12	78551942	78552142	306	ANXA3
NC_000004.12	78561084	78561444	306	ANXA3
NC_000004.12	78646007	78646232	100505702	LINC01094
NC_000004.12	78684262	78684484	100505702	LINC01094
NC_000004.12	82373609	82373948	3184	HNRNPD
NC_000004.12	82428948	82429526	9987	HNRNPDL
NC_000004.12	82429666	82429890	9987	HNRNPDL
NC_000004.12	82429950	82430386	9987	HNRNPDL
NC_000004.12	83109586	83109903	51316	PLAC8
NC_000004.12	83110130	83110420	51316	PLAC8
NC_000004.12	86892211	86892493	132989	C4orf36
NC_000004.12	88177981	88178196	9429	ABCG2
NC_000004.12	92969942	92970183	2895	GRID2
NC_000004.12	95267006	95267305	8633	UNC5C
NC_000004.12	98143253	98143460	285555	STPG2
NC_000004.12	98516121	98516364	10098	TSPAN5
NC_000004.12	98521930	98522296	10098	TSPAN5
NC_000004.12	98522780	98523382	10098	TSPAN5
NC_000004.12	98928724	98929095	1977	EIF4E
NC_000004.12	101348474	101348728	90024	FLJ20021
NC_000004.12	102826904	102827195	7323	UBE2D3
NC_000004.12	102827299	102827802	7323	UBE2D3
NC_000004.12	103076475	103076712	133308	SLC9B2
NC_000004.12	105473748	105473953	27068	PPA2
NC_000004.12	110196702	110197147	107986303	LOC107986303
NC_000004.12	110196702	110197147	79071	ELOVL6
NC_000004.12	110198803	110199000	79071	ELOVL6
NC_000004.12	112170651	112171033	132720	FAM241A
NC_000004.12	112171181	112171377	100271330	RPL36AP19
NC_000004.12	112171181	112171377	132720	FAM241A
NC_000004.12	113468028	113468289	817	CAMK2D
NC_000004.12	113959401	113959852	79642	ARSJ
NC_000004.12	113960453	113960713	79642	ARSJ
NC_000004.12	117325416	117325804	105377389	LINC02262
NC_000004.12	117326012	117326290	105377389	LINC02262
NC_000004.12	117328162	117328417	105377389	LINC02262
NC_000004.12	120067216	120067412	121009649	MAD2L1-DT
NC_000004.12	121139301	121139718	79931	TNIP3
NC_000004.12	121140581	121140858	79931	TNIP3
NC_000004.12	121141115	121141398	79931	TNIP3
NC_000004.12	121141583	121141781	79931	TNIP3
NC_000004.12	121145882	121146181	79931	TNIP3
NC_000004.12	121155986	121156595	79931	TNIP3
NC_000004.12	122666107	122666313	100996941	IL21-AS1
NC_000004.12	122666994	122667409	100996941	IL21-AS1
NC_000004.12	123831996	123832240	285419	LINC01091
NC_000004.12	123832372	123833168	285419	LINC01091
NC_000004.12	123833223	123833543	285419	LINC01091
NC_000004.12	124278708	124278914	105377406	LOC105377406
NC_000004.12	124712259	124712648	57182	ANKRD50
NC_000004.12	128517842	128518055	100507487	LINC02615
NC_000004.12	128553293	128553895	101927259	LOC101927259
NC_000004.12	128810012	128810375	79960	JADE1
NC_000004.12	128810908	128811501	79960	JADE1
NC_000004.12	140098493	140098873	55534	MAML3
NC_000004.12	140151449	140151737	55534	MAML3
NC_000004.12	140938302	140938836	57484	RNF150
NC_000004.12	142091260	142091761	8821	INPP4B
NC_000004.12	142091871	142092931	8821	INPP4B
NC_000004.12	142093127	142093392	8821	INPP4B
NC_000004.12	142093631	142093894	8821	INPP4B
NC_000004.12	142094150	142094346	8821	INPP4B
NC_000004.12	142094397	142094717	8821	INPP4B
NC_000004.12	142095001	142095319	8821	INPP4B
NC_000004.12	142095399	142096047	8821	INPP4B
NC_000004.12	142096795	142097020	8821	INPP4B
NC_000004.12	142378786	142379385	8821	INPP4B
NC_000004.12	142402171	142402432	8821	INPP4B
NC_000004.12	142403236	142403461	8821	INPP4B
NC_000004.12	142403995	142405335	8821	INPP4B
NC_000004.12	142405603	142405876	8821	INPP4B
NC_000004.12	142406468	142407329	8821	INPP4B
NC_000004.12	142548919	142549115	8821	INPP4B
NC_000004.12	142549609	142549823	8821	INPP4B
NC_000004.12	142550212	142550408	8821	INPP4B
NC_000004.12	143184537	143184759	105377623	LOC105377623
NC_000004.12	144709326	144709844	64399	HHIP
NC_000004.12	145481772	145482009	4086	SMAD1
NC_000004.12	145733543	145733793	646603	C4orf51
NC_000004.12	145733974	145734662	646603	C4orf51
NC_000004.12	145734878	145735460	646603	C4orf51
NC_000004.12	145936039	145936286	152485	ZNF827
NC_000004.12	145936837	145937293	152485	ZNF827
NC_000004.12	145937350	145937600	152485	ZNF827
NC_000004.12	145938113	145938426	152485	ZNF827
NC_000004.12	148788817	148789089	105377481	LOC105377481
NC_000004.12	148788817	148789089	107986195	LOC107986195
NC_000004.12	148789326	148789899	105377481	LOC105377481
NC_000004.12	148789326	148789899	107986195	LOC107986195
NC_000004.12	148790098	148790793	105377481	LOC105377481
NC_000004.12	148790098	148790793	107986195	LOC107986195
NC_000004.12	148791009	148791260	105377481	LOC105377481
NC_000004.12	148791009	148791260	107986195	LOC107986195
NC_000004.12	148791825	148792021	105377481	LOC105377481
NC_000004.12	148791825	148792021	107986195	LOC107986195
NC_000004.12	148793025	148793221	105377481	LOC105377481
NC_000004.12	148793025	148793221	107986195	LOC107986195
NC_000004.12	149163677	149163873	101927849	LINC02355
NC_000004.12	149164024	149164319	101927849	LINC02355
NC_000004.12	149164522	149164930	101927849	LINC02355
NC_000004.12	149165051	149165531	101927849	LINC02355
NC_000004.12	150235785	150236000	166614	DCLK2
NC_000004.12	150236539	150236843	166614	DCLK2
NC_000004.12	151099605	151100129	6189	RPS3A
NC_000004.12	153153361	153153634	23321	TRIM2
NC_000004.12	156768813	156769010	56034	PDGFC
NC_000004.12	156769257	156773135	56034	PDGFC
NC_000004.12	156773198	156777635	56034	PDGFC
NC_000004.12	156777843	156778212	56034	PDGFC
NC_000004.12	156778316	156780053	56034	PDGFC
NC_000004.12	156780189	156780605	56034	PDGFC
NC_000004.12	156780673	156780913	56034	PDGFC
NC_000004.12	156781005	156781261	56034	PDGFC
NC_000004.12	156781406	156782352	56034	PDGFC
NC_000004.12	156929537	156932462	56034	PDGFC
NC_000004.12	156932925	156933277	56034	PDGFC
NC_000004.12	156933394	156934970	56034	PDGFC
NC_000004.12	156935351	156935568	56034	PDGFC
NC_000004.12	156941041	156941352	56034	PDGFC
NC_000004.12	156941499	156942581	56034	PDGFC
NC_000004.12	156942940	156943650	56034	PDGFC
NC_000004.12	156943702	156945114	56034	PDGFC
NC_000004.12	156945654	156947482	56034	PDGFC
NC_000004.12	156947682	156948172	56034	PDGFC
NC_000004.12	156948299	156948756	56034	PDGFC
NC_000004.12	156948856	156949148	56034	PDGFC
NC_000004.12	156949302	156950332	56034	PDGFC
NC_000004.12	156950636	156951250	56034	PDGFC
NC_000004.12	156952947	156953277	56034	PDGFC
NC_000004.12	156959692	156959888	56034	PDGFC
NC_000004.12	157115626	157116072	2743	GLRB
NC_000004.12	158020384	158020737	105377509	LOC105377509
NC_000004.12	158020848	158021209	105377509	LOC105377509
NC_000004.12	158159437	158159857	51313	GASK1B
NC_000004.12	158161556	158161759	51313	GASK1B
NC_000004.12	158996884	158997183	152940	C4orf45
NC_000004.12	159274764	159275076	9693	RAPGEF2
NC_000004.12	159282866	159283220	9693	RAPGEF2
NC_000004.12	159283731	159284341	9693	RAPGEF2
NC_000004.12	164203887	164204766	55016	MARCHF1
NC_000004.12	165970649	165970884	7092	TLL1
NC_000004.12	165971171	165971421	7092	TLL1
NC_000004.12	168555396	168555626	23022	PALLD
NC_000004.12	168557163	168558797	23022	PALLD
NC_000004.12	168558948	168559348	23022	PALLD
NC_000004.12	168559459	168559722	23022	PALLD
NC_000004.12	168562263	168562459	23022	PALLD
NC_000004.12	168562816	168563023	23022	PALLD
NC_000004.12	168563214	168563423	23022	PALLD
NC_000004.12	168569852	168570048	23022	PALLD
NC_000004.12	168570778	168571031	23022	PALLD
NC_000004.12	168583562	168583775	23022	PALLD
NC_000004.12	168584013	168584512	23022	PALLD
NC_000004.12	168584793	168585021	23022	PALLD
NC_000004.12	168585468	168585686	23022	PALLD
NC_000004.12	168586331	168586629	23022	PALLD
NC_000004.12	168587580	168588671	23022	PALLD
NC_000004.12	168588923	168589259	23022	PALLD
NC_000004.12	168589422	168589655	23022	PALLD
NC_000004.12	168604275	168605504	23022	PALLD
NC_000004.12	168610679	168611238	23022	PALLD
NC_000004.12	168611642	168611909	23022	PALLD
NC_000004.12	168612310	168613054	23022	PALLD
NC_000004.12	168613205	168613498	23022	PALLD
NC_000004.12	168613782	168614799	23022	PALLD
NC_000004.12	168615021	168616379	23022	PALLD
NC_000004.12	168616559	168616916	23022	PALLD
NC_000004.12	168617368	168617614	23022	PALLD
NC_000004.12	168617817	168620138	23022	PALLD
NC_000004.12	168621445	168622758	23022	PALLD
NC_000004.12	168629812	168630037	23022	PALLD
NC_000004.12	168630244	168630522	23022	PALLD
NC_000004.12	168630936	168634640	23022	PALLD
NC_000004.12	168634935	168635455	23022	PALLD
NC_000004.12	169251765	169252044	57630	SH3RF1
NC_000004.12	169921086	169921352	100506085	LINC02275
NC_000004.12	169921086	169921352	105377530	LOC105377530
NC_000004.12	169970282	169970543	100506085	LINC02275
NC_000004.12	170026551	170026807	9848	MFAP3L
NC_000004.12	173333919	173334382	3148	HMGB2
NC_000004.12	173334828	173335695	105377541	LOC105377541
NC_000004.12	176271100	176271794	140458	ASB5
NC_000004.12	181951432	181951703	55714	TENM3
NC_000004.12	181951933	181952920	55714	TENM3
NC_000004.12	181952988	181953228	55714	TENM3
NC_000004.12	181953875	181954083	55714	TENM3
NC_000004.12	181956268	181956464	55714	TENM3
NC_000004.12	181956774	181957124	55714	TENM3
NC_000004.12	181957200	181960637	55714	TENM3
NC_000004.12	181966644	181966841	55714	TENM3
NC_000004.12	181967642	181968919	55714	TENM3
NC_000004.12	181969213	181969855	55714	TENM3
NC_000004.12	181970083	181971895	55714	TENM3
NC_000004.12	182016089	182016301	55714	TENM3
NC_000004.12	182083196	182083397	55714	TENM3
NC_000004.12	182083452	182085697	55714	TENM3
NC_000004.12	182085763	182086252	55714	TENM3
NC_000004.12	182240048	182240358	55714	TENM3
NC_000004.12	182916989	182917224	1635	DCTD
NC_000004.12	183073617	183073841	105377578	LOC105377578
NC_000004.12	183098021	183098304	152641	WWC2-AS2
NC_000004.12	185396027	185396410	55805	LRP2BP
NC_000004.12	185792768	185793024	8470	SORBS2
NC_000004.12	187478822	187479127	339975	LOC339975
NC_000005.10	472689	472900	25845	PP7080
NC_000005.10	472689	472900	6550	SLC9A3-2
NC_000005.10	1174239	1174658	101928857	CTD-3080P12.3
NC_000005.10	5271517	5271763	101929200	LOC101929200
NC_000005.10	5271517	5271763	170690	ADAMTS16
NC_000005.10	5271824	5272110	101929200	LOC101929200
NC_000005.10	5271824	5272110	170690	ADAMTS16
NC_000005.10	5351447	5351788	101929200	LOC101929200
NC_000005.10	5394435	5394631	101929200	LOC101929200
NC_000005.10	5419437	5419689	101929200	LOC101929200
NC_000005.10	10250346	10250647	22948	CCT5
NC_000005.10	10353351	10353602	101929977	LOC101929977
NC_000005.10	10353767	10354004	101929977	LOC101929977
NC_000005.10	10353767	10354004	10299	MARCHF6
NC_000005.10	10354055	10354291	101929977	LOC101929977
NC_000005.10	10354055	10354291	10299	MARCHF6
NC_000005.10	10452804	10453018	83853	ROPN1L
NC_000005.10	10467543	10467739	83853	ROPN1L
NC_000005.10	10478536	10478825	83853	ROPN1L
NC_000005.10	10479009	10479364	83853	ROPN1L
NC_000005.10	10594817	10595013	651746	ANKRD33B
NC_000005.10	10689406	10689647	1611	DAP
NC_000005.10	10690017	10690263	1611	DAP
NC_000005.10	10690931	10691127	1611	DAP
NC_000005.10	10691202	10691822	1611	DAP
NC_000005.10	10692184	10692513	1611	DAP
NC_000005.10	10692647	10693219	1611	DAP
NC_000005.10	12935022	12935294	105374658	LINC02220
NC_000005.10	14143291	14143537	7204	TRIO
NC_000005.10	14157028	14157325	7204	TRIO
NC_000005.10	14265725	14266369	7204	TRIO
NC_000005.10	14266467	14267561	7204	TRIO
NC_000005.10	14267927	14268426	7204	TRIO
NC_000005.10	14269061	14270020	7204	TRIO
NC_000005.10	14270086	14270358	7204	TRIO
NC_000005.10	14664299	14664510	728178	OTULIN-DT
NC_000005.10	14664299	14664510	90268	OTULIN
NC_000005.10	17142054	17142309	285696	BASP1-AS1
NC_000005.10	17247499	17247768	10409	BASP1
NC_000005.10	17248730	17249041	10409	BASP1
NC_000005.10	17249101	17249361	10409	BASP1
NC_000005.10	17249448	17250586	10409	BASP1
NC_000005.10	17250745	17251041	10409	BASP1
NC_000005.10	17252343	17252573	10409	BASP1
NC_000005.10	17378649	17379406	401177	LINC02111
NC_000005.10	17379567	17382092	401177	LINC02111
NC_000005.10	17382714	17382910	401177	LINC02111
[truncated: 5,067 more rows]
